# Supplementary material for: Evolutionary genomics of LysM genes in land plants
Source: BMC Evol Biol. 2009 Aug 3;9:183. doi: 10.1186/1471-2148-9-183 (PMC2728734; doi:10.1186/1471-2148-9-183)
Supplement: Additional file 3 — The peptide and CDS sequences of LysM genes in plants. This excel file contains not only the peptide and CDs sequences of plant LysM genes but also the collection of common features of plant LysM gene in many aspects. [file 1471-2148-9-183-S3.xls]

## Sheet: nklysm
Gs	Name2	name1	exclude	domains-simple	# of exons	accession				source	AA-seq	nt-seq
At	AtLYP1	AtLYP1		LysM,LysM		At1g21880				TAIR	MKIPEKPIFLIFVSLILASSLTFTATAKSTIEPCSSNDTCNALLGYTLYTDLKVSEVASLFQVDPISILLANAIDISYPDVENHILPSKLFLKIPITCSCVDGIRKSVSTHYKTRPSDNLGSIADSVYGGLVSAEQIQEANSVNDPSLLDVGTSLVIPLPCACFNGTDNSLPAVYLSYVVKEIDTLVGIARRYSTTITDLMNVNAMGAPDVSSGDILAVPLSACASKFPRYASDFGLIVPNGSYALAAGHCVQCSCALGSRNLYCEPASLAVSCSSMQCRNSNLMLGNITVQQTSAGCNVTTCDYNGIANGTILTMLTRSLQPRCPGPQQFAPLLAPPDTVPRDVMYAPAPSPDFDGPGSIASSPRSSMLPGGGILPGNPANGPAGSISTASASSVSYF…	ATGAAAATCCCAGAAAAACCCATCTTCTTAATCTTCGTCTCTTTGATCCTAGCTTCGAGCTTAACCTTCACAGCGACAGCGAAATCAACAATCGAGCCTTGCTCAAGCAACGACACTTGCAACGCTTTACTCGGCTACACACTCTACACCGACCTCAAAGTCTCAGAAGTCGCATCTCTCTTCCAAGTAGACCCAATCTCTATCCTTTTAGCTAACGCCATCGATATCTCTTACCCAGACGTCGAAAACCATATCCTTCCTTCGAAGCTCTTCCTCAAAATCCCAATCACTTGCTCCTGCGTCGACGGAATCAGAAAATCTGTCTCTACCCATTACAAAACCCGACCTTCTGACAATCTAGGATCGATTGCTGACTCTGTTTACGGAGGCTTGGTCTCT…
At	AtLYP2	AtLYP2		LysM,LysM		At1g77630				TAIR	MKNPEKPLLLFLILASSLASMATAKSTIEPCSSKDTCNSLLGYTLYTDLKVTEVASLFQVDPVSMLLSNSIDISYPDVENHVLPAKLFLKIPITCSCVDGIRKSLSTHYKTRTSDTLGSIADSVYGGLVSPEQIQVANSETDLSVLDVGTKLVIPLPCACFNGTDESLPALYLSYVVRGIDTMAGIAKRFSTSVTDLTNVNAMGAPDINPGDILAVPLLACSSNFPKYATDYGLIIPNGSYALTAGHCVQCSCVLGSRSMRCRNSNFMLGNITSQQSSSGCKLTTCSYNGFASGTILTTLSMSLQPRCPGPQQLAPLIAPPDNVPKELMYLPSPSPSPSPEFDDIAGGGSSIAAVPAASPGGATVSSSNSIPGNPANGPGGSISIASCPLSYYSFIALL…	ATGAAGAATCCAGAAAAACCCTTACTTCTGTTTCTAATTTTAGCTTCAAGCTTAGCATCAATGGCGACTGCAAAATCCACAATAGAGCCTTGCTCCAGTAAAGACACTTGTAACTCATTGCTAGGCTACACTCTCTACACCGACCTCAAAGTCACAGAAGTCGCTTCTCTCTTCCAAGTAGACCCAGTTTCAATGCTTTTGTCTAACTCCATTGATATCTCTTACCCAGACGTCGAGAACCATGTCCTTCCCGCTAAGCTCTTCCTCAAGATCCCAATCACTTGCTCCTGTGTCGACGGAATCAGAAAATCCCTCTCGACTCATTACAAGACTCGTACTTCTGACACACTAGGATCGATTGCTGACTCTGTTTACGGTGGTCTGGTCTCTCCGGAGCAG…
At	AtLYP3	AtLYP3		LysM,LysM		At2g17120				TAIR	METSCFTLLGLLVSLSFFLTLSAQMTGNFNCSGSTSTCQSLVGYSSKNATTLRNIQTLFAVKNLRSILGANNLPLNTSRDQRVNPNQVVRVPIHCSCSNGTGVSNRDIEYTIKKDDILSFVATEIFGGLVTYEKISEVNKIPDPNKIEIGQKFWIPLPCSCDKLNGEDVVHYAHVVKLGSSLGEIAAQFGTDNTTLAQLNGIIGDSQLLADKPLDVPLKACSSSVRKDSLDAPLLLSNNSYVFTANNCVKCTCDALKNWTLSCQSSSEIKPSNWQTCPPFSQCDGALLNASCRQPRDCVYAGYSNQTIFTTASPACPDSAGPDNYASTLSSSFNFVIVLIQCALLCLCLL	ATGGAAACTTCCTGTTTTACCCTTCTCGGTCTCCTTGTCTCCCTCTCCTTCTTCCTCACTCTCTCCGCCCAAATGACCGGAAACTTCAACTGCAGTGGCTCAACCTCGACGTGTCAATCTCTCGTTGGTTACTCAAGCAAGAACGCAACAACGTTGCGCAATATCCAAACCCTTTTTGCCGTCAAGAACCTCCGCTCGATCCTCGGAGCTAACAATCTCCCACTCAACACCTCACGTGACCAACGCGTGAACCCGAATCAAGTCGTACGTGTCCCAATCCATTGCTCTTGCTCCAATGGAACCGGTGTCTCGAACCGGGACATCGAATACACCATCAAGAAAGACGACATACTCTCTTTCGTCGCAACTGAGATTTTCGGTGGTCTCGTTACGTACGAG…
Gm	GmLYP1	GmLysM1		LysM,LysM			TC227990			TIGR	MFAGKGAVWFSRAVALAAIAVVACVGLTQAQPEARFNCNSANIPTCRALISYSHPNTTTLGDIQKLFNVKHILDIVGANNLPSNATKTYAVGPNEVVKVPFPCRCSNNTGLSDRVPLYRIKKGDTLYYIATTTFAGLMKWPQIQVANNIANANNITTGDMLYIPLPCSCDEVGGKSVVHYAHLVAPQSTVEGIAEEFGTTQQILLNLNGISDPKNLQAGQILDVPLQACSSNVKNDSLDYPLLVPNATYAYTAHECVKCKCDSSNNFILQCEPSQLKPTNWSVCPSMECSANVLIGKTISSDSCNRTTCAYTGYRFHNISAEAVTENTCAVPPTPSGSGGSTGSDSGASRSTLQGLFWSNLFIVIHFVLFLVYVL	ATGTTTGCAGGGAAAGGGGCTGTTTGGTTCTCCAGAGCGGTGGCGTTGGCAGCAATCGCGGTGGTAGCTTGCGTTGGCCTTACACAGGCCCAACCCGAGGCCAGGTTCAACTGCAACAGCGCGAACATCCCCACGTGTCGCGCGCTCATAAGCTACTCTCACCCGAACACCACCACCCTCGGCGACATCCAAAAGCTCTTCAACGTGAAACACATCCTCGACATCGTGGGAGCGAACAACCTCCCAAGCAACGCCACAAAAACATACGCGGTGGGCCCCAACGAGGTTGTGAAGGTCCCTTTCCCGTGCAGGTGCAGCAACAACACGGGACTCTCGGACCGTGTTCCGCTGTACAGGATCAAGAAGGGGGACACGCTGTACTACATCGCGACGACGACG…
Gm	GmLYP2	GmLysM2		LysM,LysM			BI426770			TIGR	MPNQNPILHCTFLLLLLHLLLNASPMRCKSTIEPCSNYDSCNALLGYTLYTDLKASEVASLFQIDPIALLTANAIDISYPDVEHHILPSKLFLKVPITRSCVDGIRKSMSTHYRTRPSDTLSSIANSIYGGLVSPDQLREANSIGDDPSVLDVGLNLVVPLPCTCFNESDNSLPSIYLSYVVQPIDTLAAIAARYFTTFTDLMNVNDMGTTAISDGDILVVPIPACASNFPKYASDYGLLVPNGSYTILLLFILYALFSSCLLLQHAMQKQQSYAWECYCATKLSPSLQPRCPGLQRFHPLIAPPTSVIRESEFAFTPSLSPSQSSQSQETGLTAPKSSVMPATRSFPGFSPANGPVSRIASGASATPSLANPMLVLRFAFMLLLVKLLIPLAL	ATGCCAAATCAAAACCCTATTTTGCATTGCACCTTCCTCTTATTACTCTTGCATCTTCTACTGAATGCATCTCCAATGAGATGCAAATCAACTATAGAGCCATGCTCCAACTATGATTCATGCAATGCTCTTCTTGGCTACACACTTTACACTGACCTCAAGGCCTCTGAGGTTGCTTCTCTCTTTCAAATAGACCCTATTGCACTTCTCACTGCCAATGCCATTGACATCTCTTACCCTGATGTAGAGCACCACATTCTCCCTTCCAAGCTCTTCCTCAAAGTCCCTATCACCCGTTCTTGTGTTGATGGTATTAGAAAATCAATGTCTACTCATTATAGGACTAGACCTTCCGATACTCTCTCTTCCATTGCAAATTCAATATATGGGGGTTTGGTG…
Gm	GmLYP3					super_102					TRPPISCSCVDGIRRSMSTIYTVHAADTLASISEGYGGLVSAEQIKIVNAINATNPLTYRGTLVIPLPCTCFDNVNNGGNAIYMSYVVQRRESLXSIATKFGTTVSDLETVNGFGEATVDPGDILSIPIAACSSATLNWYX	ACGCGTCCGCCAATCTCATGTTCTTGTGTGGATGGCATCCGAAGGTCCATGTCAACCATTTACACTGTTCATGCAGCTGATACACTTGCTTCCATATCAGAAGGCTATGGTGGATTGGTTAGTGCTGAACAAATCAAGATTGTGAACGCCATCAATGCCACCAACCCTTTGACATATAGAGGCACCCTTGTTATTCCACTGCCATGCACGTGTTTTGACAATGTGAATAATGGGGGAAATGCTATTTATATGTCATATGTGGTGCAGAGAAGGGAGAGCCTGNGGAGCATAGCAACCAAGTTTGGTACAACTGTTTCGGACTTGGAAACTGTAAATGGCTTTGGGGAAGCTACGGTAGATCCAGGAGACATTCTATCTATTCCCATTGCAGCATGTTCA…
Gm	GmLYP4										MPNPKHIILQSFVFLCLLLQASSKSTIEPCSNSDSCNALLGYTLYTDLKVSEVASLFQIDPISLLTANAIDISYPDVEHHILPSKLFLKIPISCSCVDGIRKSVATHYKTRPSDTLSSIADAVYAGLVSSDQLREANSISDPSVLDVGQNLVVPLPCTCFNGSDNSLPAIYLSYVVRPVDTLAAIAARYFTTLTDLMNVNAMGSTAINDGDILAVPIPACASNFPKSASDFGLLVPNGSYAITAGHCVQCSCGPKNLDLYCMPASLAVSCSSMQCRGSNLMLGNVTVQQTSGGCNVTSCNYDGIVNGSIVTTLSPSLQPRCPGLQEFPPLVAPPTTVARDTVFAPAPAPLFDGAGPASPKSSLVPSAGLPGGFSPANGPISGISSGASVACSLVKPLPT…	ATGCCAAATCCAAAGCACATTATTCTGCAGAGCTTTGTCTTCCTCTGCCTGCTTCTTCAGGCATCGTCAAAATCCACGATCGAGCCATGCTCGAACTCCGACTCATGCAACGCGCTTCTGGGCTACACCCTCTACACGGACCTCAAAGTCTCCGAGGTGGCGTCGCTGTTCCAAATCGACCCCATCTCGCTCCTCACCGCGAACGCCATCGACATCTCCTACCCCGACGTCGAGCACCACATCCTCCCCTCCAAGCTCTTCCTGAAAATTCCCATCTCCTGCTCTTGCGTCGACGGCATTCGCAAATCCGTCGCTACTCACTACAAGACCCGCCCCTCCGACACCCTCTCCTCCATCGCCGACGCCGTCTACGCCGGCCTCGTCTCCTCCGACCAGCTC…
Pt	PtLYP1	PtLYP1		LysM,LysM		EUGENE3.51230002				DOE JGI	MRPASRLVSSLLFFLSYSNILHHLQAQPSTQGFTCPANQSSFPCQTYAFYRASAPNFLDLASIGDLFSVSRLMISKPSNISSPTSPLIPNQPLFVPLSCSCNPINSTSISSANITYTIEAGNTFYIVSTEYFQNLTTYQSVELFNPTLIPELLDIGVEVIFPIFCKCPNQTQLQNKVNYLVSYVFQPSDNLSSVASTFGVETQSIVDVNGNNIQPYDTIFVPVNQLPQLAQPTVVVPSGAPPPEKTERKGVIIGLAVGLGIAGLLLVLDAVEWGK	ATGAGACCCGCATCCCGTTTAGTCTCTTCTCTCCTCTTCTTTCTCTCTTACAGTAATATCCTCCACCATTTGCAAGCCCAGCCAAGCACTCAAGGGTTCACCTGCCCAGCCAACCAGAGTTCCTTTCCATGTCAAACCTATGCCTTCTACCGAGCCTCAGCTCCTAACTTCCTTGACCTTGCCTCAATCGGTGACCTTTTCTCGGTTAGCCGCCTTATGATATCAAAACCAAGTAACATCTCCTCTCCAACCTCACCTCTCATCCCCAATCAACCCCTCTTTGTCCCTTTATCATGTTCTTGCAACCCCATCAATAGCACTAGCATTTCCTCTGCAAACATCACATATACCATCGAGGCAGGCAACACTTTCTACATTGTCTCGACTGAATACTTCCAA…
Pt	PtLYP2	PtLYP2		LysM,LysM		ESTEXT_GENEWISE1_V1.C_LG_IV1485				DOE JGI	MGFHFTPLLLTLILFSTLHSRSSSQTFKCTTPTTCHSLIDYISPNATTLSHIKTLFSVKNIHSILAANNLPLSTLPNSTISANQTIKISFPCTCINNTGHSNKQPIYTVQKDDGLFHIAAEVFSGLVTYQEIAAVNNISDVNLIKVGQKLLIPLPCNCDDVDGVKVVHYGHVVEAGSSLELIAQEYGTSTDTLVKLNGVNDSSLLAGQVLDVPLQACNSSVTSDSVDYPLLVPNNTYFFTANNCVKCKCDAANNWTLQCEASGIKPSNWSTCPAMQCEGGLLSINNSTTSGCNITTCAYAGFNKNQSIFTTLATRSTCPVTAAPGNYASRTGLSWNYLFISLHLILLLVYLL	ATGGGTTTCCATTTCACTCCGCTGCTTCTCACCCTAATCTTATTCTCCACGCTCCACTCAAGATCTTCTTCCCAGACCTTCAAATGTACCACACCCACCACGTGTCATTCCCTCATTGACTACATCTCTCCAAACGCAACAACTTTGTCCCACATCAAAACCCTCTTCTCCGTCAAGAACATACACTCCATCTTAGCTGCCAACAACCTCCCTCTCTCCACGTTACCAAACTCTACCATTTCTGCAAACCAGACCATCAAAATCTCATTTCCTTGCACGTGCATCAACAACACTGGTCACTCAAACAAGCAACCAATCTACACCGTTCAAAAGGATGATGGGCTTTTTCATATTGCAGCAGAAGTTTTCTCAGGATTGGTAACATACCAAGAAATTGCT…
Pt	PtLYP3	PtLYP3		LysM,LysM		FGENESH1_PG.C_LG_IX000239				DOE JGI	MGFHFVPLLLTLLLFSTLPTKSSSQTFKCSSPSTCRSLIDYISPNTTTLSHIKTLFSIKNVRSILGANNLPLSTLPNFTIPAKQPIKIPFTCLCINNTGLSNKQPIYTVQKDDGLYHIAAEVFSGLVTYQEIAAVNNVTDVNLIEVGQELWIPLPCSCDDVDGVKVVHYGHVVEAGSSLEFIAQEYGTSRNTLMKLNGIANGSSLLAGQLSLLVSSAVKIKLFMIPHVLSDCGHSACNSSVRIDSLDSPFLVPNNTYFFTANNCVKCKCDAANNWTLQCEPSGKKPSSWSACPAMQCEGGLLTIGNTTTSGCNTTTCAYAGFSGDQNIFTALATQSTCPVTTAAARSHSCLTNAGIELGHQETALAGGFAIA	ATGGGTTTCCATTTCGTTCCTCTACTTCTCACCCTACTCTTATTCTCTACACTCCCCACAAAATCTTCATCCCAAACCTTCAAATGTAGCTCACCTTCCACATGTCGTTCCCTCATTGACTACATCTCTCCAAACACAACAACTCTTTCCCACATCAAAACCCTCTTTTCCATCAAAAACGTTCGTTCCATCTTAGGCGCGAACAACCTCCCTCTCTCCACGTTACCAAACTTTACAATACCTGCAAAACAGCCCATCAAGATCCCATTTACTTGCTTGTGCATCAACAACACCGGTCTCTCAAACAAGCAACCAATCTACACCGTCCAAAAAGATGATGGGCTTTATCATATAGCAGCAGAAGTTTTCTCAGGGCTGGTAACATACCAAGAAATTGCT…
Pt	PtLYP4	PtLYP4		LysM,LysM		ESTEXT_FGENESH1_PG_V1.C_LG_II1897				DOE JGI	MPSSKSVTFILIFINAVALVTSKSTIEPCTNSDSCNALLAYTLYTDLKVSEVASLFQIDPIALLTTNAIDISYPDVENHILPSQLFLKIPITCSCVDGIRKSVSTHYKTRPSDTLSSIADSIYAGLVSADQIKEANSIDDPSVLDVGQSLVVPLPCTCFNGTDNSLPAIYLSYVVKEVDTLAAIAARYETTLTDLMNVNAMGSAAIKAGDILAVPLPACASKFPRYASDFGLIVPNGSYAISASHCVQCSCGPGNLNLYCMPASLAVSCSSMQCRNSNLMLGNVTVQQSSAGCNVTSCNYGGYVNGTIMTTLSTYLQPRCPGSQQFPPLVVPPTTVIRDSTFAPAPAPQSDGSSTPTPTPKTEVVPATGSLPGLPPASGPVGSISLSFSVNPSATLMIA…	ATGCCAAGCTCAAAATCCGTAACCTTTATCTTGATTTTCATCAATGCAGTAGCTTTAGTGACCTCCAAATCCACCATTGAGCCTTGCACCAACTCAGATTCCTGCAATGCTCTTCTTGCCTACACACTCTACACAGACCTCAAAGTCTCGGAAGTGGCCTCCCTCTTCCAAATTGACCCCATAGCTCTCCTCACAACCAACGCCATCGACATCTCTTACCCAGATGTCGAAAACCACATCCTCCCTTCACAACTCTTCCTCAAAATCCCCATCACTTGCTCATGTGTTGATGGAATCCGCAAATCCGTCTCGACCCACTACAAAACAAGGCCTTCAGATACATTATCTTCCATTGCAGACTCAATCTATGCAGGTTTGGTTTCTGCGGACCAGATAAAG…
Pt	PtLYP5	PtLYP5		LysM,LysM		ESTEXT_FGENESH1_PG_V1.C_LG_V0951				DOE JGI	MPNPRFITFILIFVNVVALVTPKSTIEPCSNSDSCNALLAYTLYTDLKVSEVASLFQIDPVALLTANAIDISYPDVENHILPSQLFLKIPITCSCVDGIRKSVSTHYKTRPSDTLSTIADSIYAGLVSADQIKEANSIDDPSVLDVGQSLVVPLPCTCFNGTDNSLPAIYLSYVVKEVDTLAAIAARYATTLTDLMNVNAMGSVAIMAGDILAVPLPACASKFPRYAFDFGLIVPNGSYAISASHCVQCSCGPGNLNLYCMPASLAVSCSSMQCRNSNLMLGNVTWQQSSAGCKVTSCSYGGYVNGTIIATLSTSLQPRCPGLQQFPPLVAPPTTVIKDSTFAPAPAPQSDGSSTSTPTPKTGIVPTTRSLPGLPPASGPSGSISSSFSADPSSTLVIA…	ATGCCAAACCCAAGATTCATAACCTTCATCTTGATTTTCGTCAATGTAGTGGCTTTAGTGACCCCCAAATCCACAATCGAACCCTGCTCTAACTCTGACTCCTGCAATGCTCTTCTTGCCTATACACTTTACACAGACCTCAAAGTCTCAGAAGTGGCTTCCCTCTTCCAAATTGATCCAGTAGCTCTCCTCACAGCCAACGCCATCGACATCTCTTACCCAGATGTCGAAAACCACATCCTCCCTTCGCAACTCTTCCTCAAAATCCCCATCACTTGCTCTTGTGTTGATGGAATCCGCAAATCCGTCTCGACCCACTACAAAACAAGACCCTCAGATACATTATCTACCATTGCAGACTCAATTTATGCAGGTTTGGTTTCTGCGGACCAGATAAAG…
Pt	PtLYP6	PtLysMe1		LysM,LysM		FGENESH1_PG.C_LG_IX000240				DOE JGI	MGFAIILMCLLFYSSFTTISVAQQAFKCREGTTCRSLVGYKSPNTTSISSIQKLFGVKNLHSLLGANNLRSSTSPNYVIQEQQVIKIPIPCICFNGTGASNKMPIYTVQPDDGLYYIANNVFMGLLAHQRIQQVNRIENPNVIYVGQELWIPLPCSCEEVEGERVVHYAHLVEEGSTVEEIAEKFGTTNDTLYRLNGITNNSQLIAATAFDVPLKVIRTNEGGFGINHGWG	ATGGGGTTTGCTATAATTCTTATGTGTCTGCTCTTCTACTCTTCTTTCACCACCATATCAGTAGCCCAGCAAGCATTCAAGTGCAGAGAAGGAACCACATGTCGTTCTTTGGTTGGTTACAAGTCCCCTAACACGACCTCCATCTCCTCCATCCAGAAACTCTTTGGTGTCAAAAACCTACACTCTCTTCTAGGAGCAAACAACCTCCGTTCCTCAACCTCACCAAACTACGTGATCCAAGAGCAGCAAGTAATAAAAATCCCAATCCCATGCATATGTTTTAATGGGACAGGTGCCTCAAACAAGATGCCCATTTACACAGTCCAACCAGATGATGGGCTGTATTACATTGCAAACAATGTCTTCATGGGCTTGCTTGCACACCAAAGAATCCAACAA…
Pt	PtLYP7	PtLysMe2		LysM,LysM		GRAIL3.0002011901				DOE JGI	MPNPRFITFILIFVNVVALVTPKSTIEPCSNSDSCNALLAYTLYTDLKVSEVASLFQIDPVALLTANAIDISYPDVENHILPSQLFLKIPITCSCVDGIRKSVSTHYKTRPSDTLSTIADSIYAGLVSADQIKEANSIDDPSVLDVGQSLVVPLPCTCFNGTDNSLPAIYLSYVVKEVDTLAAIAARYATTLTDLMNVNAMGSVAIMAGDILAVPLPGNICWCIV	ATGCCAAACCCAAGATTCATAACCTTCATCTTGATTTTCGTCAATGTAGTGGCTTTAGTGACCCCCAAATCCACAATCGAACCCTGCTCTAACTCTGACTCCTGCAATGCTCTTCTTGCCTATACACTTTACACAGACCTCAAAGTCTCAGAAGTGGCTTCCCTCTTCCAAATTGATCCAGTAGCTCTCCTCACAGCCAACGCCATCGACATCTCTTACCCAGATGTCGAAAACCACATCCTCCCTTCGCAACTCTTCCTCAAAATCCCCATCACTTGCTCTTGTGTTGATGGAATCCGCAAATCCGTCTCGACCCACTACAAAACAAGACCCTCAGATACATTATCTACCATTGCAGACTCAATTTATGCAGGTTTGGTTTCTGCGGACCAGATAAAG…
Os	OsLYP1	OsLYP1		LysM,LysM		LOC_Os03g04110				TIGR	MASLTAALATPAAAALLLLVLLAAPASAANFTCAVASGTTCKSAILYTSPNATTYGNLVARFNTTTLPDLLGANGLPDGTLSSAPVAANSTVKIPFRCRCNGDVGQSDRLPIYVVQPQDGLDAIARNVFNAFVTYQEIAAANNIPDPNKINVSQTLWIPLPCSCDKEEGSNVMHLAYSVGKGENTSAIAAKYGVTESTLLTRNKIDDPTKLQMGQILDVPLPVCRSSISDTSADHNLMLLPDGTYGFTAGNCIRCSCSSTTYQLNCTAVQNKGCPSVPLCNGTLKLGETNGTGCGSTTCAYSGYSNSSSLIIQTSLATNQTTACQRGGSGRSQFARSMWSMSVISFHMVLIIICFL	ATGGCGTCGCTCACCGCCGCCCTGGCCACGCCGGCGGCCGCTGCCCTCCTCCTCCTCGTCCTCCTCGCCGCCCCCGCCTCCGCCGCCAACTTCACCTGCGCGGTGGCTTCAGGCACCACCTGCAAGTCCGCCATCCTCTACACCTCCCCCAACGCCACCACCTACGGCAACCTCGTCGCCCGCTTCAACACCACCACCCTCCCCGACCTCCTCGGCGCCAACGGCCTCCCCGACGGCACGCTTTCCTCCGCCCCCGTCGCCGCCAATTCCACCGTCAAAATCCCCTTCCGCTGCCGCTGCAACGGCGACGTCGGCCAGTCGGACCGCCTCCCCATCTACGTCGTGCAGCCGCAGGACGGGCTCGACGCCATCGCGCGCAACGTGTTCAACGCCTTCGTC…
Os	OsLYP2	OsLYP2		LysM,LysM		LOC_Os09g37600				TIGR	MTAAMAPPQLVSVLVALLCVAAASPAGVGAARFVCNATAPRASTCQALVAYAPPNATTLAAVRALFQLRSHRALLASNGLPLSTPPSAPAPSPLRVRLPCLCSGGAGATFQRPTYRIRAGDTLDAIARGVFAGLVTYQDIAAANNVSDPNKIAVGQELWIPVPCSCDPVAGQPVVHYTYVVPPGASVAAIAQDFATTEATVLALNRMPDAKSLLAGQVLDVPLRACSSAISSTAIDRNLLVPNGSYILTANNCIMCGCSSYTWQLDCQPTQGISSSFCPASKCGDMFLGNTTTSPTSSCESTACSYAGYTNSTSFTILANLTTSSTCNAAAMSPMAQQAHSSAFRLASTWLRWTELIVCLHVIFLCVSFLNHV	ATGACAGCAGCAATGGCGCCGCCGCAGCTCGTGTCCGTGCTGGTGGCGCTCCTCTGCGTGGCGGCGGCGTCGCCGGCGGGGGTGGGGGCGGCGCGGTTCGTGTGCAACGCGACGGCGCCGCGGGCGTCCACGTGCCAGGCGCTGGTGGCGTACGCGCCGCCCAACGCCACCACGCTCGCCGCGGTGCGGGCGCTCTTCCAGCTCCGCTCCCACCGCGCGCTGCTGGCGTCCAACGGCCTGCCGCTCTCCACGCCGCCCTCCGCGCCGGCGCCCTCGCCGCTCCGCGTCCGCCTCCCCTGCCTCTGCTCCGGTGGCGCCGGCGCCACCTTCCAGCGCCCCACCTACCGCATCCGCGCCGGCGACACCCTCGACGCCATCGCCAGGGGTGTCTTCGCCGGC…
Os	OsLYP3	OsLysMe6		LysM,LysM		LOC_Os06g10660				TIGR	MAGWPAAEAAGALVVAILAAAAGGAAGKTTIEPCAGADTCAALLGYTLYADMKVSEVAALFGADPRAVLAANALDFASPGAANRILPAGLPLRVPTRCACSDGVRKSVAVRYSARPADTLASVADVVFAGLASADQIRTANGLSAEDPDAPLDAGATLVVPLPCACFNSTDNNLPAVYLSYVVRVGDTVQSIAATHATTVTDISNVNAMGSPIVAPGDILAIPLPACASMFPNSASDYGLLVANGTYALTAGNCVQCSCGPGDLKLYCTPASLTASCSSMQCPNSNLMLGNVTAQSTSGGCNVSSCSYAGLVNGTIATSLSSGLQPTCPGPHQFPPLRATPIAVNQGSYLAPSPAPGAGEAGGDIPGFPGSSNVSPANGPSGSVSQAASVNRPHQIVAL…	ATGGCGGGGTGGCCGGCGGCGGAGGCCGCGGGGGCGCTGGTGGTGGCGATCCTCGCGGCGGCGGCGGGCGGCGCGGCGGGGAAGACGACGATCGAGCCGTGCGCGGGGGCGGACACGTGCGCCGCGCTGCTCGGGTACACGCTGTACGCGGACATGAAGGTGTCGGAGGTGGCGGCGCTGTTCGGCGCCGACCCGAGGGCCGTGCTCGCCGCGAACGCGCTCGACTTCGCCTCCCCCGGCGCCGCCAACCGCATCCTCCCCGCGGGGCTCCCGCTCCGCGTCCCCACCCGGTGCGCCTGCTCCGACGGCGTCCGCAAGTCCGTCGCCGTGCGCTACTCCGCGCGCCCCGCCGACACGCTGGCGTCCGTCGCCGACGTCGTCTTCGCCGGGCTCGCCTCC…
Os	OsLYP4	OsLysMe7		LysM,LysM		LOC_Os09g27890				TIGR	MPPPLLLLLLLAAAAAAVAPARSKSTLESCSSSTACPALLSYTLYADLKLAELAALFSADPLAILAANSIDFAVPDPADRILPAGLPLRVPVPCACSDGIRRVTTVRYVARPGDTLASVASSVYGGLTTPDWISDSNGILGAKPDAAVDAGTTLFVPLHCACFGGVDNGLPAVYLTYVAGKGDTVAAVAQRYRTTATDLMSVNDMATPELAAGDIIVVPLPACTSSFPAFTADYGLAVANGTYAVTANRCVQCSCGPGNLDLFCVPAPLADSTCSSMQCANSSMMLGNFTLLMTSSGCSVTSCSYGGFVNGTILTTLTTALKPQCPGPHQYPPLIPPPTSSFFETYLGPSPTPMASEGGVMAGMAPTSTPAASSGPPPAGRHVVGDVLGAFALCLVGNL…	ATGCCACCACCCTTGCTCCTCCTCCTCCTCCTCGCCGCCGCCGCCGCCGCCGTCGCGCCCGCGCGGTCCAAGTCGACGCTGGAGTCCTGCTCCTCTTCCACCGCCTGCCCAGCGCTGCTCTCCTACACGCTCTACGCCGACCTCAAGCTCGCCGAGCTGGCCGCGCTCTTCTCCGCCGACCCGCTCGCCATCCTCGCCGCCAACTCCATCGACTTCGCCGTCCCGGACCCCGCCGACCGCATCCTCCCCGCGGGGCTCCCGCTCCGCGTGCCCGTCCCCTGCGCCTGCTCCGACGGCATCCGCAGGGTCACCACCGTGCGCTACGTTGCGCGCCCGGGCGACACGCTCGCCTCCGTCGCCTCCTCCGTCTACGGCGGCCTCACCACCCCGGACTGGATC…
Os	OsLYP5	OsLysMe3		LysM,LysM		LOC_Os02g53000				TIGR	MAGVCGSVAAAAAMVVVVMVSSLPGGVEAKTTIEPCTGSDSCSALLGYTLYADMKVSEVAALFGTDPAALLAANALDFGAPGAAHRILPMGLFVRVPTRCSCTDGVRKSVSVRYAARPADTLATVADGVFAGLAFADQIRNANAVASADPDAPLDPGQKLVVPLPCVCFNSSDNNLPAVYLSYVVQVGDTVPAIAASYETTVTDVMNVNAMGSPIAAPGDILAIPLPGTCSSQTLQTISQMSRMVYCIELTVLS	ATGGCGGGGGTGTGTGGCTCCGTCGCGGCGGCGGCGGCGATGGTCGTGGTTGTGATGGTGTCGTCGTTGCCGGGCGGCGTGGAGGCGAAGACGACGATCGAGCCGTGCACGGGGTCGGACTCGTGCTCGGCGCTGCTGGGCTACACGCTCTACGCCGACATGAAGGTGTCGGAGGTGGCCGCGCTGTTCGGCACGGACCCGGCGGCGCTGCTGGCCGCCAACGCGCTGGACTTTGGGGCGCCGGGGGCGGCGCACCGCATCCTCCCGATGGGCCTCTTCGTCCGCGTCCCCACCCGCTGCTCCTGCACCGACGGCGTCCGCAAGTCGGTCTCCGTGCGCTACGCCGCGCGCCCCGCCGACACGCTCGCCACCGTCGCCGACGGCGTCTTCGCGGGGCTC…
Os	OsLYP6	OsLysMe9		LysM,LysM		LOC_Os11g34570				TIGR	MVPSFSSSAAAILLLFLILASSASATNFTCTWPTTCQSAIVYTPPAATTYIELLSSFETTTLRDLFDANGLPPSTPSHTAIPTNATVIVPFRCSCVAGANRPESQPFHIIQINDNMSYIAAQFDDFVTYQEIAAASNISNPDFLEVGQELWIPLPCSCDQVEGNNVTHFAYKVRAADNVSKIAARFGVKESTLLKINGITDPKNLTQGQILDVPVPDYIVTTKPYH	ATGGTGCCATCATTCTCCTCCTCCGCGGCGGCTATCCTCCTCCTCTTCCTCATCCTCGCGTCGTCCGCATCGGCCACTAACTTCACCTGCACCTGGCCGACAACATGCCAGTCAGCCATCGTCTACACGCCCCCCGCCGCCACCACCTACATCGAGCTCCTCTCCAGCTTCGAGACCACCACTCTCCGCGACCTCTTCGACGCCAACGGCCTCCCGCCGAGCACCCCGTCCCACACAGCCATCCCCACCAACGCCACCGTTATCGTCCCGTTCCGCTGCTCCTGCGTCGCCGGTGCCAACCGGCCTGAGAGCCAGCCCTTCCACATCATACAGATAAACGACAATATGTCCTATATCGCCGCTCAATTTGACGACTTCGTGACCTACCAGGAGATCGCC…
At	AtLysMe1	AtLysMe1		LysM		At3g52790				TAIR	MGKSSSMAVAEKISWYCAVFAAMMLLMNSFQVAQEGSTEIVEKQQPSMMITGYSHRRPACDEIYEVKEGETLQTISEKCGDPYIVEGNPHIHDHDDLFPGLLIRITPSL	ATGGGAAAGAGTTCTTCCATGGCAGTAGCGGAGAAGATCTCTTGGTACTGTGCAGTGTTTGCCGCCATGATGCTGCTGATGAACTCCTTCCAGGTGGCACAGGAGGGTTCCACGGAGATCGTGGAGAAACAACAGCCGTCAATGATGATCACCGGATATTCTCATCGACGGCCAGCATGCGATGAGATATATGAAGTGAAAGAAGGAGAGACGTTGCAAACGATAAGTGAAAAGTGTGGAGATCCTTACATAGTTGAAGGGAATCCTCATATACATGACCACGATGATCTTTTCCCGGGTCTTCTCATCAGAATCACTCCTTCACTCTAA
At	AtLysMe2	AtLysMe2		LysM		At4g25433				TAIR	MIRVTVSRSNTVASYCLVALLILTLAGSVKNSNGGGSGEYYRGRNCEVWRGKQMMERPCEELYVVGEGDTLHSISEKCGDPFIVERNPHIHDPDDVFPGLLIKLHINLPE	ATGATAAGAGTTACGGTGTCGCGGTCAAACACAGTTGCGTCTTACTGTCTGGTGGCACTGCTGATCCTAACACTTGCGGGATCGGTTAAAAACAGCAACGGAGGAGGTAGCGGAGAATATTATCGAGGAAGAAACTGTGAGGTTTGGAGAGGGAAGCAAATGATGGAGAGGCCATGTGAGGAGCTATACGTAGTAGGTGAAGGAGACACGCTTCACAGCATCAGCGAAAAATGCGGCGACCCGTTTATCGTGGAGCGTAACCCGCATATCCATGACCCGGATGATGTCTTCCCTGGTCTCCTCATCAAACTTCACATTAACCTCCCTGAATAA
At	AtLysMe3	AtLysMe3		LysM		At5g62150				TAIR	MRGSRTGSSDMSAWCSAVVLLSLILLLSVRENNASNSIRGSQFSTKPCEEIYIVGEGETLHTIGDKCGDPFIVERNPHIHDPDDVFPGLVLKIAPFYFNRKL	ATGAGAGGTTCAAGAACAGGTTCTTCAGACATGAGTGCTTGGTGTTCTGCTGTTGTGTTATTGTCTTTAATACTTTTGTTATCTGTTCGTGAAAACAACGCTTCTAATTCGATTAGAGGTTCTCAATTCTCAACGAAACCTTGTGAGGAGATTTACATCGTCGGAGAAGGAGAGACACTTCACACCATCGGCGATAAATGCGGCGACCCGTTTATCGTGGAGCGAAACCCGCATATCCATGATCCCGATGATGTCTTTCCAGGTCTTGTTCTCAAGATCGCACCTTTTTACTTCAACAGGAAATTGTAA
Gm	GmLysMe1	GmLysM6									MACGCSSTTLAEKISWNCSVFVALMLVLSSCESNTSDFTSQMMLHGSVTGNISNNNNKACDEIYVVREGETLQTISEKCGDPYIVEENPHIHDPDDVFPGLVIKINPFTNRG	ATGGCTTGTGGGTGTTCTTCAACAACATTGGCAGAGAAGATTTCATGGAATTGTTCTGTGTTTGTGGCACTAATGCTGGTTTTGAGTAGCTGCGAGTCAAACACAAGTGATTTCACAAGTCAGATGATGCTTCATGGGAGTGTCACCGGCAATATTAGCAACAACAACAACAAGGCGTGTGATGAGATTTACGTGGTTCGTGAGGGAGAGACGCTACAAACAATCAGTGAAAAATGTGGGGATCCTTATATTGTTGAAGAGAACCCACATATCCATGATCCTGATGATGTTTTCCCTGGCCTAGTTATCAAGATTAACCCTTTCACCAATAGAGGCTAA
Gm	GmLysMe2	GmLysM7				super_157					MGSSAADSASWYCAMVLLATILLGSIRESTVAEEGEPIKGNNLLQRPCDEIYVVGEGETLHTISDKCNDPFIVERNPHIHDPDDVFPGLVIKITPIHQY	ATGGGTTCCTCTGCTGCAGATTCAGCGTCGTGGTACTGTGCCATGGTGTTGTTGGCCACGATACTGTTGGGGTCAATAAGGGAAAGCACCGTAGCAGAAGAAGGTGAGCCTATAAAAGGGAACAACCTCCTTCAACGACCGTGTGATGAAATATACGTTGTGGGAGAAGGGGAGACCCTGCACACAATCAGTGACAAGTGCAATGACCCGTTTATCGTGGAGCGGAACCCGCATATCCATGACCCCGATGATGTTTTCCCTGGCCTTGTCATCAAAATCACCCCCATCCACCAATACTAA
Gm	GmLysMe3	GmLysM8		LysM			TC201771			TIGR	MAFNSKRAPISSSKAIADAASWCCACFLVSLLLLCIFRDISALHDDQGNLMMRSSHVLSKPSCDEIYVVGEGETLHTISDKCGDPFIVEKNPHIHDPDDVFPGLVLKITRSQTT	ATGGCTTTCAATTCCAAAAGGGCACCGATCTCAAGTTCAAAAGCCATAGCTGATGCAGCCTCATGGTGCTGTGCATGTTTTCTTGTGTCCCTCTTATTGCTATGCATATTCAGAGACATCTCTGCCCTTCATGATGATCAAGGGAACTTGATGATGAGAAGCAGCCATGTCTTGTCCAAGCCATCATGTGATGAAATATATGTGGTTGGAGAAGGTGAGACACTTCATACAATCAGTGACAAGTGTGGTGATCCCTTTATTGTGGAAAAGAACCCTCATATCCATGACCCTGATGATGTCTTCCCAGGACTTGTTCTCAAGATTACACGCTCACAAACAACATAG
Gm	GmLysMe4	GmLysM9									MYSTKSIADSASWCCALALLCLILLGSIRDNHVPEEEDPAAAATTRGRSNLFERPCDEIYVVGEGETLHTISDKCGDPFIVERNPHIHDPDDVFPGLVIKITPTPTYTNTKKLFKR	ATGTACTCAACAAAGAGCATAGCTGATTCAGCATCATGGTGTTGTGCCTTGGCACTATTGTGTCTAATACTATTGGGGTCCATAAGGGACAACCATGTGCCGGAGGAGGAAGACCCTGCGGCGGCCGCCACCACGAGAGGGCGGAGCAACCTCTTTGAAAGGCCGTGTGATGAGATATATGTGGTGGGAGAAGGGGAGACCCTACACACCATAAGTGACAAGTGTGGTGACCCTTTTATTGTTGAACGCAACCCACATATTCATGACCCTGATGATGTTTTCCCTGGCCTTGTCATCAAAATCACCCCCACACCCACATACACCAATACTAAGAAATTGTTCAAGAGGTAG
Gm	GmLysMe5	GmLysM13				super_389					MASNYPRKGLALTSSKAIANAASWYCAFVLVALALLSMFKDSSMLIPSQYASGQLLSRPCEEIYVVGEGETLHTISDKCGDPFIVENNPHIHDPDDVFPGLVIKITPSLRT	ATGGCTTCAAATTACCCTAGAAAGGGACTAGCCTTAACTTCTTCAAAGGCCATAGCTAATGCAGCTTCATGGTACTGTGCCTTTGTTCTCGTGGCCCTCGCGCTCCTAAGCATGTTCAAAGACAGCTCCATGCTTATTCCTAGTCAATATGCCAGCGGCCAACTATTGTCACGGCCATGCGAGGAAATCTATGTTGTCGGAGAAGGTGAGACGCTTCACACAATCAGTGACAAGTGTGGTGACCCTTTTATAGTTGAGAACAACCCTCATATCCATGACCCTGATGATGTCTTCCCTGGCCTCGTTATCAAGATTACACCCTCACTTCGTACCTAG
Gm	GmLysMe6	GmLysM20									MAFNSKRAPISSSKALADAASWCCACLLVSLLLLCIFRDSSALHDDQGNLMIRSSHVLSKPCDEIYVVGEGETLHTISDKCGDPFIVEKNPHIHDPDDVFPGLVIKITPS	ATGGCTTTCAATTCCAAAAGGGCACCAATATCAAGTTCAAAAGCCCTAGCTGATGCAGCTTCATGGTGCTGTGCATGTCTTCTTGTGTCTCTTCTATTGCTATGCATATTCAGAGACAGTTCTGCCCTTCATGATGATCAAGGGAACTTGATGATCAGAAGCAGCCATGTCTTGTCCAAGCCATGTGATGAAATATATGTGGTTGGAGAAGGAGAGACACTTCACACAATCAGTGACAAGTGCGGTGACCCCTTTATTGTGGAAAAGAACCCTCACATCCATGACCCTGATGATGTCTTCCCGGGCCTTGTTATCAAGATTACACCCTCATAA
Pt	PtLysMe1	PtLysMe10		LysM		EUGENE3.00121163				DOE JGI	MDFSSSKKTMRISLAVADAASCYCAMVLLGLILLGSIRESSMTEEPVKGSHFFDRPCDEIYVVGEGETLNTISEKCDDPFIVEQNPHIHDPDDVYPGLVIKITSSKSRKMMKR	ATGGACTTCTCTTCTTCAAAGAAAACCATGAGAATTTCATTAGCAGTAGCTGATGCAGCATCATGTTACTGTGCTATGGTCCTATTAGGCCTAATATTATTGGGGTCTATTAGGGAGAGTTCTATGACAGAGGAGCCTGTCAAGGGGAGCCACTTTTTTGACAGACCCTGTGATGAAATATATGTTGTCGGAGAAGGAGAGACCCTCAACACCATCAGTGAAAAGTGCGACGACCCGTTTATAGTGGAGCAGAACCCGCATATCCATGACCCAGATGATGTTTATCCTGGACTTGTTATCAAGATCACCAGTTCAAAGTCAAGGAAGATGATGAAGAGGTAG
Pt	PtLysMe2	PtLysMe11		LysM		EUGENE3.00070285				DOE JGI	MAQGNRISAFVLSSVLVLSFLLLISMAESRILGTAGFFAKSTPECDDVVGVASGDTCFTIAQSFNLTAASFDAINPNISCNALFVGQWLCVAGCCYVQGKSEDERATAVEDFVKSIISQYPYRNRSLGADHFFISCADIDVTATARIANLMKNSIRLVCSPTYNHEYVPHKDVSLPQNVQPFDVSSAGNKSSER	ATGGCCCAGGGAAACCGCATATCAGCCTTTGTTTTGAGCTCAGTCTTGGTGCTCTCCTTTCTCCTCCTTATCTCCATGGCTGAAAGTCGCATTCTTGGCACTGCTGGTTTCTTCGCCAAAAGTACCCCAGAATGTGATGATGTGGTTGGAGTAGCAAGTGGAGACACTTGTTTTACCATTGCACAGTCTTTTAATTTGACAGCTGCATCCTTTGATGCTATCAACCCCAATATCAGCTGCAATGCTCTCTTTGTAGGACAGTGGCTCTGTGTTGCCGGATGTTGTTATGTGCAGGGGAAATCCGAGGATGAAAGGGCTACTGCTGTCGAGGATTTTGTCAAGAGCATTATTTCCCAGTACCCTTATAGGAACAGAAGTTTAGGTGCCGATCACTTCTTC…
Pt	PtLysMe3	PtLysMe3		LysM		FGENESH1_PM.C_LG_XIV000084				DOE JGI	MFTSTSIADAATWYCALVLLALILFTSLREASPTYDDDHHHDFVAVKGNQILDRPCDEIYVVKEGETLHTISDKCGDPFIVEENPHIHDPDDVYPGLVIKITPSRSRKLLL	ATGTTTACATCAACGTCCATAGCTGATGCAGCTACGTGGTATTGTGCCCTAGTCCTTCTTGCCCTAATACTGTTTACTTCTTTAAGAGAAGCATCTCCCACATACGATGATGATCATCACCATGATTTTGTTGCTGTCAAAGGAAATCAAATATTGGACCGACCTTGCGATGAAATTTATGTTGTAAAGGAAGGAGAAACCCTTCACACCATCAGTGATAAGTGTGGCGACCCTTTTATCGTGGAGGAGAATCCTCATATTCACGATCCCGATGATGTTTACCCTGGTCTTGTTATCAAGATTACTCCTTCAAGGTCTAGGAAATTATTGCTCTAG
Pt	PtLysMe4	PtLysMe4		LysM		EUGENE3.00051310				DOE JGI	MAKSSNKTTLLFNLALMLSFLLIASVVESRSVLGRAAASTPECVSVHGVVTGDTCTAVEKQFDLTANDFKAINPNLDCDKLFVGQWLCVEGTSN	ATGGCCAAGTCTAGCAACAAAACAACCCTGCTCTTCAACTTGGCTTTGATGCTGTCTTTTCTCCTCATTGCGTCTGTCGTCGAAAGCAGATCAGTTCTTGGCAGGGCAGCAGCATCCACACCAGAGTGTGTCTCAGTGCATGGAGTAGTAACTGGAGACACTTGCACTGCTGTTGAAAAGCAGTTCGACCTAACTGCTAACGACTTCAAAGCAATCAACCCCAACCTCGACTGTGACAAGCTCTTTGTTGGTCAATGGCTTTGCGTTGAAGGCACATCAAATTAA
Pt	PtLysMe5	PtLysMe5		LysM		EUGENE3.00021419				DOE JGI	MAFIVSNKPMFTLMSVADAATWYCALVLLALILLASLREASPTYDDDRHHDVVVGNQILYRPCDEIYVVKEGETLHTISDKCDDPFIVEENPHIHDPDDVFPGLVIKITPSRSRKLLR	ATGGCTTTCATAGTCTCAAACAAGCCTATGTTTACATTGATGTCCGTAGCTGATGCAGCTACATGGTACTGTGCCCTTGTACTTCTTGCTCTAATATTGCTTGCTTCTTTAAGAGAGGCATCTCCCACATACGATGATGATCGTCACCATGATGTTGTCGTTGGCAATCAAATACTTTACCGGCCGTGCGATGAAATTTATGTTGTGAAAGAAGGAGAAACCCTTCACACCATCAGTGATAAGTGCGATGACCCTTTTATAGTGGAGGAGAATCCTCATATTCATGATCCTGATGATGTTTTTCCTGGTCTTGTTATCAAGATTACTCCTTCAAGGTCTAGGAAATTATTGCGGTAG
Pt	PtLysMe6	PtLysMe6		LysM		EUGENE3.00151156				DOE JGI	MDFSSSKKTMKISVVIADVASWNCAIVLLCLILLGSIREYSVPKDQPVKGSQLFDRPCDEIYVVGEGETLHTISDKCGDPFIVEQNPHIHDPDDVFPGLVIKITPSRPRKLLR	ATGGATTTCTCTTCTTCAAAGAAAACCATGAAAATTTCAGTAGTAATAGCTGATGTAGCATCATGGAACTGTGCCATAGTCCTCTTATGCCTGATATTATTGGGGTCTATTAGAGAGTATTCCGTCCCAAAAGATCAGCCTGTCAAGGGAAGCCAGCTTTTTGATAGACCTTGTGATGAAATATATGTTGTCGGAGAAGGAGAGACCCTCCACACCATCAGTGACAAGTGCGGCGACCCGTTTATAGTGGAGCAGAACCCGCATATCCATGACCCGGATGACGTTTTCCCTGGACTTGTCATCAAGATCACTCCTTCAAGGCCAAGGAAGTTGCTGAGGTAG
Pt	PtLysMe7	PtLysMe7		LysM		FGENESH1_PM.C_LG_X000771				DOE JGI	MGKSMKIAGAQKEKISWYCALLMALMLVLSCCEVSETELSTVGHPRFFENKPCDEIYVVREGETLNTISEKCGDPYIVEENPHIHDPDDVFPGLVIKITPLIDRYTPDDVSSPMRWFV	ATGGGAAAATCAATGAAAATAGCAGGAGCGCAGAAAGAAAAGATCTCTTGGTACTGTGCTTTGTTGATGGCACTAATGCTGGTTTTGAGCTGCTGTGAAGTGAGCGAAACCGAATTGTCCACGGTTGGGCACCCGAGGTTTTTTGAGAACAAGCCATGCGATGAGATTTATGTGGTTCGAGAAGGTGAGACTTTAAACACTATTAGTGAGAAATGTGGGGATCCTTATATTGTTGAGGAAAATCCACACATTCATGACCCAGATGATGTTTTCCCTGGCCTGGTCATCAAGATTACTCCTTTAATCGATAGGTATACTCCAGATGATGTATCATCTCCGATGAGATGGTTTGTATAA
Pt	PtLysMe8	PtLysMe8		LysM		EUGENE3.00070396				DOE JGI	MAQGNRISAFVLSSILVLSFLLIISMAESRILGTAGFFAKSTPECDEVVGAASGDTCFTIAQSFNLTAASFDAINPNLNCTALFVGQWLCVAGSV	ATGGCCCAGGGAAACCGCATATCAGCCTTTGTTTTGAGCTCAATCTTGGTGCTCTCCTTTCTCCTCATTATCTCCATGGCTGAAAGTCGCATTCTTGGCACTGCTGGTTTCTTCGCCAAAAGTACCCCAGAATGTGATGAAGTGGTTGGAGCAGCAAGTGGAGACACTTGTTTTACCATTGCACAGTCCTTTAATTTGACAGCTGCATCCTTTGATGCTATCAACCCCAATCTCAACTGCACTGCTCTCTTTGTAGGACAGTGGCTCTGCGTTGCCGGGTCGGTCTAA
Pt	PtLysMe9	PtLysMe9		LysM		EUGENE3.00110096				DOE JGI	MIPSSSRYPHIQTLLVSCVLLFLVFKVQAKCRTGCDLALASYYVWQGSNLTYISTIFNQSITEILRYNPKVPNQDSIRSDTRLNVPFSCDCLNGDFLGHTFSYITQSGDTYHKIARNAFSNLTTEDWVHRVNIYDITEIPNYVPINVTVNCTCGDKQVSRDYGLFATYPLRPDENFSSLEAESGVPADLLEKYNLGTDFNAGGGIVYMPAKG	ATGATCCCATCATCCTCTAGGTATCCACACATTCAGACGTTGTTAGTCTCTTGTGTTCTTCTCTTCTTAGTCTTCAAAGTCCAAGCCAAGTGTAGAACAGGTTGTGACCTTGCCTTGGCTTCGTATTATGTATGGCAAGGATCAAACCTAACTTATATCAGCACCATCTTCAACCAGAGCATTACTGAGATCCTTCGTTACAATCCTAAAGTCCCAAATCAAGATAGCATACGTAGTGATACAAGACTCAACGTACCCTTTTCTTGTGATTGCTTAAATGGTGATTTCTTAGGGCATACCTTTTCTTACATTACTCAATCTGGTGATACTTACCATAAGATTGCAAGGAATGCCTTTTCTAACCTCACCACTGAGGATTGGGTTCACAGAGTCAACATT…
Os	OsLysMe1	OsLysMe1		LysM		LOC_Os01g57390				TIGR	MANLTATGLLVAFLFVAAVAIADGRSLSVAHEKFHGDGADHHYVAPEHATTPLPLICTGVHGVEAGETCDSIARRFHAGLGRAPFFRLVSLNPNINCRELFVGQWVCIQGLLPV	ATGGCAAACCTCACGGCCACCGGTCTCCTGGTCGCGTTCCTCTTCGTCGCCGCGGTTGCCATCGCGGACGGCCGGAGCCTCTCCGTCGCACACGAGAAGTTCCACGGAGACGGAGCTGACCATCACTATGTGGCGCCGGAGCACGCGACGACGCCGCTCCCGCTGATCTGCACCGGGGTGCACGGGGTGGAGGCCGGCGAGACCTGCGACTCCATCGCCCGGCGCTTCCACGCGGGGCTGGGCCGCGCGCCTTTCTTCCGCCTCGTCTCCCTCAACCCGAACATCAACTGCCGGGAGCTCTTCGTCGGCCAGTGGGTGTGCATCCAGGGCCTGCTCCCCGTTTGA
Os	OsLysMe2	OsLysMe2		LysM		LOC_Os01g57400				TIGR	MANHGAAALAIIASLLVAVTLADARLTAHHGYVVVEDVKAPVPALTCNKVHGVQASETCFSVSQSAGLTQDQFLAFNPNINCAKVFVGQWVCLDAAAA	ATGGCGAACCACGGCGCCGCGGCTCTCGCGATCATCGCGTCCCTCCTCGTGGCGGTCACCCTCGCCGACGCGAGGCTCACCGCGCACCACGGTTACGTGGTGGTGGAGGATGTGAAGGCGCCGGTCCCGGCGCTGACATGCAACAAGGTGCACGGGGTGCAGGCGTCCGAGACGTGCTTCTCCGTGTCGCAGAGCGCCGGGCTGACTCAGGACCAGTTCCTCGCCTTCAACCCAAACATCAACTGCGCGAAGGTCTTCGTCGGCCAGTGGGTCTGCCTCGACGCTGCCGCCGCTTAA
Os	OsLysMe3	OsLysMe5		LysM		LOC_Os04g48380				TIGR	MASAAATATTRTSLRRAELCAAAASAADAASWCFAVALVALVLLCALRAEAVEVHGPRLGGAAARPCEEVYVVGEGETLHTISDKCGDPFIVERNPHIHDPDDVFPGLVIALRPTKNSI	ATGGCCTCCGCGGCAGCGACGGCGACGACGAGGACGAGCCTCCGGCGCGCGGAGCTGTGCGCGGCGGCCGCGTCGGCCGCGGACGCGGCGTCGTGGTGCTTCGCGGTGGCGCTCGTCGCGCTCGTGCTGCTGTGCGCGCTCCGCGCGGAGGCCGTGGAGGTCCACGGCCCGCGGCTGGGGGGCGCGGCGGCGCGGCCGTGCGAGGAGGTGTACGTCGTCGGGGAAGGCGAGACGCTGCACACCATCAGCGACAAGTGCGGGGACCCCTTCATCGTGGAGAGGAACCCGCACATACACGACCCCGACGACGTCTTCCCGGGCCTCGTCATCGCGCTCCGCCCTACCAAGAACAGCATTTAG
Os	OsLysMe4	OsLysMe8		LysM		LOC_Os10g38040				TIGR	MAMAGESRRRRRAAAEAVAWCLALGVVALLLVGSVEKEEEVVVVRGARLAAARPCEEIYVVEEGETLHSISDRCGDPYILEQNPHVHDPDDVFPGLVIKITPRPGRRN	ATGGCAATGGCGGGAGAGAGTAGGAGGAGGAGGAGGGCGGCGGCGGAGGCGGTGGCGTGGTGCTTGGCGCTGGGCGTGGTGGCGCTGCTGCTGGTGGGGTCGGTGGAGAAGGAGGAGGAGGTGGTGGTGGTGCGCGGGGCGCGGCTGGCGGCGGCGCGGCCGTGCGAGGAGATATACGTGGTGGAGGAAGGGGAGACGCTGCACAGCATCAGCGACAGGTGCGGCGACCCGTACATCCTGGAGCAGAACCCGCACGTCCACGACCCCGACGACGTCTTCCCCGGCCTCGTCATCAAGATCACGCCGCGCCCCGGCCGCCGCAACTGA
At	AtLysMn1	AtLysMn1		F-box,LysM		At1g55000				TAIR	MALYCRDTLIIIFQKLTVADLARASCVCKVWNSVATEDDLVVSAFTAPWRIKELVGRPASVSFWRDNGIWKFAISHRICRGDSVTSLAVKYAVQVMDIKRLNNMMSDHGIYSRDRLLIPISNPEILANTTCYVELDKYAKREVAVLYLEGAPKREQPVPGTNQQSNLSADGKRRLIESLRRSMQVDDGTALYYLAIAEGDPRSALSEFSADLRWERQAGLN	ATGGCGCTTTATTGCCGTGATACACTAATCATCATCTTCCAAAAGCTCACCGTCGCCGATCTAGCGCGTGCGAGCTGCGTCTGTAAGGTTTGGAATTCTGTAGCCACAGAAGACGATCTTGTTGTATCTGCTTTCACGGCTCCATGGCGGATCAAAGAACTTGTTGGAAGACCAGCTTCTGTTTCGTTTTGGAGAGATAACGGAATCTGGAAATTTGCTATTTCTCATCGGATTTGTCGTGGTGATAGTGTGACTAGCCTCGCCGTCAAATACGCCGTTCAGGTTATGGACATAAAGCGGCTAAACAACATGATGAGCGACCATGGTATTTACTCAAGAGACAGACTGCTTATCCCAATAAGCAATCCTGAAATTCTCGCAAACACTACGTGTTATGTT…
At	AtLysMn2	AtLysMn2		LysM		At5g08200				TAIR	MFMDRERRSSGRNGTPEYSNGKFRDDNGFGFLDRLENCREKSPPRSKILRIPSPTSSPPPSSSSPPFHGSNSPDRGYIEHRISKFDTLAGVAIKYGVEVADVKKMNNLVTDLQMFALKSLQIPLPGRHPPSPCLSNGSLNHGEGCSCHEPESPNHSEQEVFDSFQSLRLKSSEKKVSPAMYSLQGYYGLKPADRTVSDGGCFEMGNYKTETSHHIFNNGDNGYLRPFPSTNTPLNHHRKSRSLVNALIEEVNQSPDNNTQEPTSDKFMRRRQKSEADFSSRTPELVLKEENGSSNGGFLSIAGKGLALRSKASSRTNLAAESENGNFNPVSMNLMDAPVSDSFSSVRKSSSASSLQDPDGNSNNGSLSLWPTSKWSLKPDLLTPAAITSSIFDGLPKPL…	ATGTTTATGGATCGAGAGAGACGGAGTTCTGGTCGTAATGGGACTCCTGAATATAGCAATGGCAAATTCCGAGATGATAATGGTTTTGGATTCTTAGATCGATTGGAAAATTGCCGTGAGAAGAGTCCTCCTAGATCGAAGATCCTTCGGATCCCGTCTCCGACCTCGTCTCCTCCACCTTCTAGCTCTTCTCCGCCATTTCATGGTTCCAATTCGCCTGACCGTGGATATATCGAACACCGCATCTCCAAGTTTGATACTCTCGCCGGCGTTGCCATCAAATACGGTGTTGAGGTTGCAGATGTGAAAAAGATGAATAACCTTGTTACTGATCTTCAAATGTTTGCTCTCAAGTCTCTTCAGATTCCGTTACCTGGGAGACATCCTCCTTCTCCATGT…
At	AtLysMn3	AtLysMn3		LysM		At5g23130				TAIR	MLTERGRRISGFNGSFEFSNRKFRGYGFVDRSQGFHERSPSRSCSVSKILRITPPTSSPPSSASTCAGYIEHRVSKFDTLAGIAIKYGVEVADITKLNGLVTDLQMFALESLRIPLPGRHPPSPCLSNGSLNHGEDWSEQASSSASNGNHQDVFDSFQSLRLNHSEKKISPAMNSLQGYYGLKPKNRRASEGFGMAVYKNEASQLQDNDQYLTPFPATSTPLSHHRKSRSLVDAVIAEVNQSPNPSKAGGGEVNSTDKPMRRRQKSEADFSSRAPELLLKEENRSSSGAFSAIAGKNLALRSKASSRANLSAETRHLNSIPINLMDAPVGDSFSSVRKSVSASSLQEPNCNSNGSSLWPTSKWTLKPELLTQVAMASSIFDGLPKPLTGR	ATGTTGACGGAACGAGGAAGGCGAATTTCTGGTTTCAATGGGAGTTTCGAATTTAGCAATAGAAAATTCCGTGGTTATGGATTCGTAGATCGATCTCAAGGTTTCCATGAAAGGAGTCCTTCAAGATCATGTTCTGTTTCGAAAATCCTTCGTATCACGCCACCAACCTCGTCTCCACCGTCTTCGGCTTCTACATGCGCTGGTTATATCGAACACCGGGTCTCCAAGTTCGATACTCTCGCCGGCATTGCCATTAAGTATGGCGTTGAGGTTGCAGATATCACGAAGCTGAATGGGCTTGTAACTGATCTTCAGATGTTTGCTCTTGAGTCTCTCCGAATACCATTACCTGGAAGACATCCTCCTTCCCCATGCTTATCTAATGGCTCTCTAAATCAT…
Gm	GmLysMn1a	GmLysM22				super_329					ALRLEPPQLNSTPIPMGCCCDEDDGDIFRHLMNSNFPSSSSTSATTTSSCTVISPMNSHFSALSSTDILRLIFDNLPIPDLARASCVCRLWNSVASQRDMVTRAFVAPWKLNDVVGNPLSGSFWRDNSLAKFAVSHHITRGDTVASLAVKYSVQVMDIKRLNNMMSDHGIYSRERXIDPY	GGCTCTACGCCTCGAGCCGCCGCAACTTAACTCCACTCCCATCCCAATGGGTTGTTGTTGCGACGAAGACGACGGTGACATTTTCAGGCACCTCATGAATTCCAATTTCCCCTCATCTTCCTCCACCTCCGCCACCACCACCTCTTCTTGCACCGTGATTTCACCGATGAATTCTCATTTCTCGGCGCTCTCCTCCACCGACATCCTCCGCCTCATCTTCGACAACCTTCCAATCCCCGATCTCGCACGTGCCAGCTGCGTGTGTCGTCTCTGGAACTCCGTGGCCTCCCAGCGGGACATGGTAACGAGAGCCTTCGTCGCCCCTTGGAAACTGAACGACGTCGTCGGCAACCCACTCTCTGGAAGCTTCTGGAGAGACAACTCCCTCGCCAAATTCGC…
Gm	GmLysMn1b										MGCCCDEDDGDIFRHLMNSNFPSSSSSTSSSCTVISPMNSHFSALSSTDILRLIFENLPIIDLARASCVCRLWCSVASQRDMVTRAFVAPWKLNDVVGNPLSGSFWRDNSLAKFAISHRITRGDTVASLAVKYSVQVMDIKRLNNMMSDHGIYSRERLLIPISNPDILINRRCFIELDVYAKREVAVLYPNDVPDRRTTYVSNRISSEESNKKVLESLKRSMHVDNETAQYYWSVANGDPRAAFAEFSADLKWDWQAGHS	ATGAAAGTTTATCCTCTAAAAGATCTACTTTTCTCCCGTAACTTAACTCCACTTCCAATGGGTTGTTGTTGCGACGAAGACGACGGTGACATTTTCAGGCACCTCATGAATTCCAATTTCCCCTCTTCTTCCTCCTCCACCTCTTCTTCCTGCACTGTAATCTCACCGATGAATTCTCATTTCTCTGCGCTATCCTCCACCGACATCCTCCGCCTCATCTTCGAGAACCTTCCAATCATCGATCTCGCACGTGCGAGCTGCGTGTGCCGTCTCTGGTGCTCCGTGGCCTCCCAGAGGGACATGGTAACTAGAGCCTTCGTGGCACCTTGGAAACTGAACGACGTCGTCGGCAACCCACTCTCTGGAAGCTTCTGGAGAGACAACTCCCTCGCCAAATTC…
Gm	GmLysMn2	GmLysM5
Gm	GmLysMn3	GmLysM12				super_408					MERENWREHINSNGNYYDDDGVERSPAKPSSLSSSPPRLAYIDHRVSKFDTLAGVAIKYGVEVADIRKMNNLVTDHQMFALKTLHIPLPGRHPPSPCLSNGSSTPGHGNYDHSPPSQAHHDLLDSFESLRIKSSERKVSPAMNSLQGYYGLKGTPSPSEDGPFPRNLPMSDRRLSRHRKSRSLVNVILEEIMQKSDDAPAAETREINSNKWNDKLGQGHQKSVADFTRIPELLLREDNSSSGVLSSRIGKGLALRQKAANRTAATIDSEPIGLNPAVLGMGDTSLNDGSYGVRKSSSTSCLQDQDTSGSSSIWPTSMWSLKPDLQALSSAAIGKPIFDGLPKPITGRKNKAALD	ATGGAAAGGGAAAATTGGAGAGAACACATCAATAGCAATGGGAATTATTACGATGACGACGGAGTAGAACGAAGCCCTGCAAAGCCTTCTTCGCTGTCTTCATCGCCTCCCAGACTTGCTTACATCGATCACCGTGTTTCCAAATTCGATACCTTGGCCGGTGTCGCTATCAAGTACGGTGTTGAGGTGGCAGACATAAGAAAGATGAATAACCTTGTTACAGACCATCAAATGTTTGCACTTAAAACACTCCACATTCCGCTACCTGGAAGGCACCCTCCATCTCCTTGTTTATCAAATGGTTCCAGTACTCCAGGACATGGTAACTACGATCACAGTCCACCTAGTCAGGCACACCATGATCTGCTTGATTCATTTGAATCCCTGAGAATAAAGTCA…
Gm	GmLysMn4	GmLysM18		LysM				PAT_MRT3847_74345C.1		Monsanto	MSPSNGLQNGGGGGGNGVSYIEHQVSKLDTLAGVAIKYGVEVADIKRMNGLATDLQMFALKTLKIPLPGRHPPSPSPGPHEEPTKSGDASSERKPLRIGQSAMKEPLQSLRLKPPQPNISPAMSILQKFYGLKSSNSRDTLNGTEMAVYSSSTSDHSNGEWLPKALPISDLPSASNDYPRSTNLVYDLLTGDDEYVPLAEIGDAGAEKSDEKSVRRRQKAEVDNGASTPEKIMKEGNGNGSNGFSSTGKTLAMRPKSASRAALFPESESGWLDSIPVGLGESIFTDGFSGVRKSSSASSLREQEKNNSAAAWPPAIWGLKPDLQAAISKPIFDGLPIPISGRRSKAALD	ATGTCGCCGTCAAACGGGTTGCAGAACGGCGGCGGCGGCGGTGGTAATGGGGTGAGTTATATAGAGCACCAGGTTTCAAAACTTGACACTCTTGCTGGTGTGGCAATCAAGTACGGTGTTGAGGTAGCTGACATCAAAAGGATGAATGGGTTAGCCACAGATCTTCAAATGTTTGCACTGAAGACATTGAAAATTCCATTACCAGGACGTCATCCGCCATCTCCTTCTCCTGGTCCACATGAAGAACCTACAAAATCAGGAGATGCTAGCAGTGAGAGGAAACCCCTACGCATAGGTCAATCTGCCATGAAGGAACCTCTCCAGTCCTTAAGACTGAAACCACCTCAACCGAATATTTCTCCAGCTATGAGCATTTTACAGAAATTCTATGGCCTCAAA…
Gm	GmLysMn5	GmLysM19				super_301					MERENWREHINSNSNGNYYDRFVCDYDNGERSPAKPSSPPRLGYIEHHVSKFDTLAGVAIKYGVEVADIRKMNSLVTDHQMFALKTLHIPLPARHPPSPYLSNGSSTPGHGNSDHSPPNQAHHDLLDSFQSLRIKSSERKVSPAMNSLQGYYGLKGTPSPSEDGPFPRNLPMSDRPLSHHRKSRSLVNVILEEIMEKSDDALAAETREVGSNKWNDKLGLRHQKSVADFIRIPELLLREDNSSSGVLPSRTGKGLALRQKAANRTTATTDSEPIGLNPAALGMGDASLIDGSSGVRKSSSTSCLQDQDNSGSSSIWPTKMWNLKPDLQALSTAAIGKPIFDGFPKPITGRKNKAALD	ATGGAAAGGGAAAATTGGAGAGAACACATCAACAGCAATAGCAATGGGAATTATTACGATAGGTTTGTGTGTGATTACGACAACGGAGAACGAAGCCCTGCAAAGCCTTCTTCGCCTCCCAGACTTGGCTACATCGAACACCATGTTTCCAAATTCGATACCTTGGCCGGTGTCGCTATCAAGTACGGTGTTGAGGTGGCAGACATAAGAAAGATGAATAGCCTTGTTACAGACCATCAAATGTTTGCACTTAAAACTCTCCACATTCCGCTACCTGCAAGGCATCCTCCATCTCCTTATTTGTCAAATGGTTCCAGTACTCCAGGACATGGTAACTCGGATCACAGTCCACCTAATCAGGCACACCATGATCTGCTTGATTCATTCCAATCCCTGAGA…
Pt	PtLysMn1	PtLysMn1		F-box,LysM		EUGENE3.00700251				DOE JGI	MDSHVSLASFTCRDTLIMILRKLGARDLARASCVCKLWRDMASDDAIVRPAFMEPWKLKEIVGEPVSGSFWRENGIWKFAISHKIAREDSVTSLAKKYSVQVRDIKLLNNMTSDNGIYSMERLLIPIINPNSLINGICYIELDTYAKREVLVLYPGGQPDKKLM	ATGGACTCCCACGTGTCACTCGCATCCTTCACATGCAGGGACACGCTAATTATGATCTTACGAAAGCTTGGAGCTCGAGACTTGGCACGTGCAAGCTGTGTTTGCAAGCTGTGGAGAGACATGGCTTCTGATGATGCGATTGTGAGGCCTGCGTTTATGGAACCATGGAAGTTGAAGGAGATAGTGGGGGAGCCTGTGTCTGGGAGTTTTTGGAGAGAGAATGGGATTTGGAAGTTTGCTATTTCACATAAGATTGCTAGAGAAGATTCTGTTACTAGTCTTGCTAAGAAGTATTCTGTTCAGGTTAGGGATATAAAGCTTTTAAATAACATGACAAGTGACAATGGCATATATTCAATGGAGAGGTTGTTAATCCCCATAATCAATCCAAACAGTCTC…
Pt	PtLysMn10	PtLysMn10		LysM		EUGENE3.27750002				DOE JGI	MLIKAGSALMVPRGANVRADVAGHVADNGQISFAPEIVTRRTTIKARKRDTLISVANRYGVSASNLADWNDLKSSATLHAGQSLVAYLPVRASSGGNARAAKSTGTTRKVAVQPQNRNAKVSVTTAPRGGKPSKVKKR	ATGCTGATCAAGGCCGGCTCCGCGCTCATGGTGCCGCGCGGCGCCAACGTGCGTGCCGACGTGGCCGGCCACGTGGCCGACAACGGCCAGATCAGCTTTGCCCCCGAGATCGTCACGCGCCGCACCACCATCAAGGCCCGCAAGCGCGACACGCTGATCAGCGTGGCCAACCGCTACGGCGTCAGCGCATCCAATCTCGCGGACTGGAATGACCTGAAGTCCTCCGCCACCCTGCATGCCGGCCAATCGCTGGTGGCCTACCTGCCGGTGCGCGCCAGCAGCGGCGGCAATGCCCGGGCGGCCAAGTCCACCGGAACCACACGCAAGGTGGCCGTGCAGCCGCAAAACCGCAACGCCAAGGTGTCGGTCACCACGGCGCCGCGTGGGGGCAAGCCATCC…
Pt	PtLysMn11	PtLysMn11		LysM		EUGENE3.00070758				DOE JGI	MESNGSQHHHLHQDQNFRYSQFSNGGVYDYHDNHNDEIDQVLQFYSNYNKSEINGKGKGRIILPSPPSTTTATSSASTSSNVGSGFIEHPVSKLDTLAGVAIKYGVEVADIKKMNGLVTDLQMFALKSLQIPLPGRHPPSLFLSNGFDTPRLSSYEQTPPRGLQSDVFDSFQYLNPKSSQLKVSPAMSSLQGYYGLKPKDQKNTSKGFEMAVNRNGYSHHLEGGLYLKPSPASHPPLCLHRKTRSWVNELLDENNELVNKLFLDDAKEIESEKLVRRRQKSETDFTSIDSDLLIREENSGAAFSTITGKCLALRPKAGNRATKNVEAAGLISAQSGPRDVADGFPMVRKSSSTPSLNDQDSISSSIWPTSKWSLKPDLQALSASTITRPIFDGLPKPTT…	ATGGAAAGTAACGGCAGTCAGCATCACCATCTGCATCAGGATCAGAATTTCAGGTACAGTCAGTTTTCAAACGGCGGCGTTTATGATTATCATGATAATCACAACGATGAGATAGATCAAGTTTTGCAATTCTATAGTAATTATAACAAGAGCGAAATTAATGGCAAAGGGAAGGGTCGAATTATACTGCCGTCGCCACCATCAACTACCACAGCAACGTCGTCTGCTTCTACCTCTTCAAATGTTGGCAGCGGATTTATTGAACACCCGGTTTCCAAGCTGGATACTCTTGCCGGTGTCGCAATAAAATACGGGGTGGAGGTGGCTGACATAAAAAAGATGAATGGCTTGGTTACAGATCTTCAAATGTTTGCTCTCAAGTCACTCCAGATTCCATTA…
Pt	PtLysMn2	PtLysMn2		F-box,LysM		FGENESH1_PG.C_LG_V000316				DOE JGI	MDSHVLLEVFTCRDTLIMILRKLGARDLARASCVCKLWRDMASGDEIVRPAFMEPWKLKDIVGKPVSGSFWRDSGIWKFAISHKIVKGDSVASLAVKYSVQVMDIKRINNMTSDHGINSRERLLIPIINPNLLINETCYIELDIHAKREVAVLYPEGKPDEKLMSKGSSSDHGKRRVIDSLKRSMQVDDGTAQYYWSISNGDPRAALTEFSADLRWERDAGLG	ATGAAGATGCGGATGGAAAGTAACGGCGGCAGTCATCGCCTTCACCATCACATTAATCAGAAACAGAATCTCAAGTACGGTCAGTTTTCTAATCACGAGGATGAGATAGATCATCAAGTTTTTGATCTCTTTGGTAATTGTAATAGCAGAAGTAATGGTAAAGGGAAGAATCGGTTTACAATGCCGTCGCCATCATCAACTACAACAGCAACGACGATGTTGTCTGCTTCTACCTCTTCAAATAGTGGCGTTGGATTCATTGAACATCCGGTTTCGAAGCTGGATACACTTGCCGGCGTTGCTATTAAATACGGCGTTGAGGTTGCTGACATAAAAAAGATGAATAGCTTGGTTACGGATCTTCAAATGTTTGCTCTCAAGTCACTCCAGATTCCACTT…
Pt	PtLysMn3	PtLysMn3		F-box		EUGENE3.00700260				DOE JGI	MDSHVSLASFTCRDTLIMILRKLGARDLARASCVCKLWRDMASDDAIVRPAFMEPWKLKEIVGEPVSGSFWRENGIWKFAISHKIARGDSVTSLAKKYSVQKVVFVMWESC
Pt	PtLysMn4	PtLysMn4		F-box		FGENESH1_PG.C_SCAFFOLD_2602000001				DOE JGI	MDSHVSLASFTCRDTLIMILRKLGARDLARASCVCRLWRDMASDDAIVRPAFMEPWKLKEIVGEPVSGSFWRENGIWKFAISHKIAREDSVTSLAKKYSVQNWIK
Pt	PtLysMn5	PtLysMn5		F-box		FGENESH1_PG.C_SCAFFOLD_70000259				DOE JGI	MDSHVSLASFTCRDTLVMILRKLGARDLARASCVCRLWRDMASDDAIVRPAFVEPWKLKEIVGEPVSGSFWRENGIWKFAISHKIARGDSVTSLAKKYSVQEVGDTSFRELKGYIIQGVEMYN
Pt	PtLysMn6	PtLysMn6		LysM		ESTEXT_GENEWISE1_V1.C_LG_XII0635				DOE JGI	MSPSNSNIAISNGGGSGDSNSSTGKNYIEHQVSKRDTLAGVAIKYGVEVADVKRLNGLSTDLQMFALKTLLIPLPGRHPPSPILSNGSASPGGNDVDMTPPWPRHSNVLETLESLSLKSPQQKVSPAMSTLQNFYGLKSSKRKDSAEGMEMAVYRRGSLDYLNEGLLHRATPVSGPSYSNHRSINLADDFLSENGLAAEYNPLSEAREGEGEKSNEKFVRRRQKADADPRSGTTEKLLKEENNGGSRAFSPVTGKGLSMRPKSASRTSLGAESEPGWLNAMPVGLGDSIIADVSDGVRKSSSTPSLQDQENSYSSSVWPTSKWSLKPDLQALSTAAISIPIFDGLPKPISGRRSKAALD	ATGTCTCCTTCAAATAGTAATATTGCTATTAGTAACGGAGGAGGAAGCGGTGACAGTAATAGCAGCACTGGTAAGAATTACATAGAACATCAAGTTTCTAAGAGGGACACTCTTGCTGGTGTTGCCATCAAATATGGTGTTGAGGTGGCCGACGTCAAAAGGTTAAATGGGTTATCTACAGATCTTCAAATGTTTGCTTTGAAGACTTTGCTTATACCATTACCAGGAAGACATCCACCTTCTCCCATTTTGTCTAACGGTTCTGCTTCTCCAGGAGGAAATGACGTTGACATGACACCACCTTGGCCACGCCACTCGAATGTGTTGGAAACACTCGAGTCTTTAAGCCTAAAATCACCTCAACAGAAGGTTTCTCCAGCTATGAGCACTTTACAGAAT…
Pt	PtLysMn7	PtLysMn7		BON,LysM		FGENESH1_PG.C_SCAFFOLD_17250000001				DOE JGI	MGLFSFIKEAGEKLFGGSAAQAAEPAQDLNAKAAKAIETYIGTQNLGVSDVKVQFDGSQGKVTVLGTAPTQAAKEKVTLCCGNVSSVQSVDNQMTVTNPEPEAQYHDVVRGDTLSAIAKKFYGDANKYPVIFEANKPMLSHPDKIYPGQKLRIPAL	ATGGGACTTTTCAGTTTCATCAAGGAAGCCGGCGAAAAGCTGTTCGGCGGCAGCGCCGCACAGGCAGCCGAGCCTGCGCAAGACCTGAATGCCAAGGCCGCCAAGGCCATCGAGACCTATATCGGCACGCAGAACCTGGGCGTCAGCGACGTGAAGGTGCAGTTCGATGGCTCGCAGGGCAAGGTCACGGTGCTGGGCACGGCCCCCACCCAGGCGGCCAAGGAAAAGGTGACGCTGTGCTGCGGCAACGTCTCCAGCGTGCAGTCGGTGGACAACCAGATGACGGTGACCAACCCCGAGCCCGAAGCCCAGTACCACGACGTGGTGCGCGGCGACACGCTGTCGGCCATTGCCAAGAAGTTCTATGGCGATGCCAACAAGTACCCGGTGATCTTCGAG…
Pt	PtLysMn8	PtLysMn8		LysM		ESTEXT_GENEWISE1_V1.C_LG_XV1675				DOE JGI	MISVHLVCGCLEVEAKEIVTYTVQENDTLTGIAELLSAELTGIENLNERFTRNPNLIDVGWVLFVPREKNGIQAPKQ	ATGATTAGTGTGCATCTTGTATGTGGATGCTTAGAAGTAGAGGCTAAAGAGATTGTGACATATACAGTTCAGGAAAATGATACCCTAACAGGGATTGCAGAACTTTTATCTGCAGAACTGACTGGGATTGAGAATCTAAATGAAAGATTTACTCGAAATCCAAACTTGATTGATGTCGGATGGGTTTTATTCGTTCCCAGAGAGAAGAATGGAATTCAAGCACCAAAACAA
Pt	PtLysMn9	PtLysMn9		LysM		EUGENE3.00410184				DOE JGI	MEVKLSHRRFSDLSLPRFHFPNPKTTFPSPSLKWWVNSKKHFTVLAERWRFHIQDISKGQSSTNPYLLHVVKEGETLTSISKQYGVSIYSVAAANKNILDVDLVFEGQLLNIPAAAPAGTQVYQIKKCESPSFDQLERLQNFMKIMDGVLNQKPFITVTTLRLPHAKATGYFLVLVPALAFCIRCIIGAFHTRARRNLGCQASNESRRHHDVPESKRWKHALSDIREPDNLDGEPILNSTGTSADQDQNSFEEVSHAYDKLEHEYQKFLSECGISNSGYWRGGSTG	ATGGAAGTGAAGCTTAGCCATAGACGATTCTCTGATCTTTCTCTTCCCAGATTCCATTTTCCAAATCCTAAAACTACCTTCCCATCTCCAAGTTTGAAATGGTGGGTTAACAGTAAGAAGCATTTTACCGTTCTTGCAGAGAGATGGAGATTTCATATTCAGGATATTTCAAAGGGTCAAAGCTCCACCAATCCCTACTTGCTTCATGTGGTCAAAGAGGGTGAAACATTAACTTCAATTTCCAAGCAGTATGGGGTGTCTATATATTCTGTTGCTGCAGCTAATAAGAATATATTGGATGTTGATCTTGTTTTCGAAGGACAGCTTCTTAACATTCCTGCAGCTGCCCCTGCAGGCACTCAAGTGTATCAGATCAAGAAATGTGAATCGCCTAGCTTT…
Os	OsLysMn1	OsLysMn1		F-box,LysM		LOC_Os03g49250				TIGR	MEGGSNDFPGDLLRAVLQRLPPPDLARAACVCRLWRGVASDRAVLEAAFASPWGVRRVVGEPETRAFWRAASLARFALSHTVRRGDTVPGIALKYSIQVTDIKRFNNMMSDHGIYLRERLLIPISNPEILQGSTCYIEMDYNARREVAVFYPQGRPSGKAESSTNTAAAERRSRRILESVKRSLHTDDRTAAYYLSVTDGDPRAAMMEYSEDLRWERQQTGH	ATGGAGGGGGGGAGCAACGACTTCCCGGGGGACCTCCTGCGCGCGGTCCTGCAGAGGCTGCCGCCGCCCGACCTCGCGAGGGCGGCGTGCGTCTGCCGGCTGTGGCGCGGGGTCGCCTCCGACCGCGCCGTGCTGGAGGCCGCCTTCGCGTCGCCCTGGGGGGTGCGCCGCGTCGTCGGCGAGCCGGAGACGAGGGCCTTCTGGCGCGCCGCGTCCCTCGCCCGGTTCGCGCTCTCGCACACCGTCCGCCGCGGGGACACCGTCCCCGGCATCGCGCTCAAGTACTCCATCCAGGTGACCGATATAAAACGTTTCAACAACATGATGAGCGACCATGGGATCTACTTGAGGGAGAGGCTTCTGATACCGATCAGCAATCCTGAAATTCTTCAGGGTAGC…
Os	OsLysMn2	OsLysMn2		LysM		LOC_Os06g51360				TIGR	MGISHPLSDDFDASPVLSPPPPPSSCCPPAHDDHYLEHQVSRMDTLPGLAIKYGVEISDIKRANSLMTDSQMFAHKMLLIPLPGRPMPSSVRLNGSGQKMKRAWAPNNQQNRDVTDSLDSSNYNSSKQQMSLAMSTLQSYYGLTPQNGAMTDAGTEMSLYSKGSLERINSETLVTSSRLPDTHNTDRSRNSEDTSNGFSATNGASGAKINGTAKAKQDGSIRRRQKVEADQVSNTTDTQDDVFTDPIKMTKSLLPRPISSIRQNMDTSNPESSLKSNGSFLSGFRSVRKSPSTPNFADAENGISMWSSSAWTFNHESFTRPLLDGLPKPTAPRRTKAALD	ATGGGGATCTCCCACCCGCTGTCCGACGACTTCGACGCTTCTCCCGTGCTCTCGCCGCCGCCGCCGCCGTCCTCATGCTGCCCCCCCGCCCACGACGACCACTACCTTGAGCATCAGGTTTCCAGGATGGACACGCTCCCCGGCCTCGCCATCAAGTACGGCGTCGAGATATCTGACATCAAGAGGGCAAACAGTTTGATGACTGACAGCCAGATGTTCGCACACAAAATGTTGCTCATACCTCTACCAGGAAGACCCATGCCATCCTCTGTAAGGCTCAATGGTTCTGGTCAGAAAATGAAGAGAGCGTGGGCTCCAAACAATCAGCAAAACAGAGATGTTACGGATTCGCTAGACTCATCCAACTACAATTCTTCTAAGCAGCAAATGTCACTCGCC…
Os	OsLysMn3	OsLysMn3		LysM		LOC_Os10g34420				TIGR	MSRPHLPKDDHAFANGFLFDGVARRPGEIEEAAAFAAAADVAITIAAEQSGSPSSSTAPPMSSCGQYMLHRVGKLDTLAGIAIKYGVEVADIKRLNGLSTDLQMFAHKTLRIPLPGRHPPSTYQQNGSYEGDDRECTPPRRLHDDILDSVLRTPKHKASPAMSLLQGYYGLTPPPKKDTTHEGTEMAVYRKGKSVFLDDDPWFGEPPDSDPFPFQHRKTRSLAIGSSLLNGETEENGDSEKLIRRRQKADGELLPREENGSSAVLARAGKGLALRPKSGSRQDLNKSQQNLIALAEPSFGDGLHAVRKSSSTPEFQEPESNSSSTSSSIWSTSKWTLKPDAFTLPLPLPLFDNIPKPIAAWRNKAARD	ATGAGCCGCCCCCATTTGCCCAAAGACGACCACGCCTTCGCCAATGGGTTCTTGTTCGACGGCGTGGCCCGCCGCCCCGGCGAGATCGAGGAGGCGGCCGCCTTCGCCGCCGCCGCCGACGTGGCCATCACCATAGCCGCCGAGCAGTCCGGGTCCCCCTCGTCGTCCACGGCGCCGCCGATGTCGTCGTGCGGGCAGTACATGCTCCACCGGGTGGGCAAGCTCGACACCCTCGCCGGGATCGCTATCAAGTACGGCGTCGAGGTAGCGGACATCAAGAGGCTGAATGGCCTATCAACTGACCTCCAGATGTTTGCGCACAAGACGCTGCGGATTCCGCTCCCCGGGAGGCATCCTCCGTCGACTTACCAGCAGAACGGTTCATATGAGGGTGATGAC…
Os	OsLysMn4	OsLysMe4		LysM		LOC_Os03g01990				TIGR	MGVPSAPAPDAHRRGVFLLSVGAGGGGAGTAVVEVEVEHPHSLSLSPPPMSSCGRYILHRVCRFDTLAGVAIKYGVEVADVKRVNGLTTDLQMFAHKTLRIPLPGRHPPAATATATAPSHPPPSSSPAATHRPREWATRRPPKNSALDPLLKPPQSTVAPSMDLLQNYYGLARPPKGDPENEGTEMATYSIGQHTKARSLSTGFSLVNGEVDDAEKPIRRRQKSDAEFSTREGNSGGVLMKAGPGLALRPKSGSRPEINNSQQDLVATAVPSYGDGLQAVRKSSSTPEFQDSDNSIASVWLKSKWNLKPDAFTLPLPILLLDSIPKPIFDTFPKQIAAWRNKAARD	ATGGGCGTCCCCTCCGCGCCCGCGCCCGACGCCCACCGCCGCGGCGTCTTCCTCCTCTCCGTCGGTGCTGGTGGCGGCGGCGCCGGGACTGCGGTGGTGGAGGTCGAGGTGGAGCACCCGCACTCGCTCTCCCTCTCGCCGCCGCCCATGTCGTCCTGCGGCCGCTACATCCTCCACCGCGTCTGCAGGTTCGACACCCTCGCCGGCGTCGCCATCAAGTACGGCGTCGAGGTGGCGGATGTGAAGCGGGTGAACGGCCTCACCACCGACCTCCAGATGTTCGCCCACAAGACGCTGCGGATTCCGCTCCCCGGTAGGCACCCACCCGCCGCCACCGCCACCGCCACCGCGCCATCCCATCCTCCTCCCTCCTCTTCCCCTGCCGCCACCCATCGTCCC…

## Sheet: plantnklysm_081007
starts	stops	lengths	GPI	TM/posterior	Sp	othermotif	#ofmotif	code	name		alias name	aa	cds
112	220	416	x	0.8	x		2	1	AtLYP1	At1g21880	AtLYP1	MKIPEKPIFLIFVSLILASSLTFTATAKSTIEPCSSNDTCNALLGYTLYTDLKVSEVASLFQVDPISILLANAIDISYPDVENHILPSKLFLKIPITCSCVDGIRKSVSTHYKTRPSDNLGSIADSVYGGLVSAEQIQEANSVNDPSLLDVGTSLVIPLPCACFNGTDNSLPAVYLSYVVKEIDTLVGIARRYSTTITDLMNVNAMGAPDVSSGDILAVPLSACASKFPRYASDFGLIVPNGSYALAAGHCVQCSCALGSRNLYCEPASLAVSCSSMQCRNSNLMLGNITVQQTSAGCNVTTCDYNGIANGTILTMLTRSLQPRCPGPQQFAPLLAPPDTVPRDVMYAPAPSPDFDGPGSIASSPRSSMLPGGGILPGNPANGPAGSISTASASSVSYF…	ATGAAAATCCCAGAAAAACCCATCTTCTTAATCTTCGTCTCTTTGATCCTAGCTTCGAGCTTAACCTTCACAGCGACAGCGAAATCAACAATCGAGCCTTGCTCAAGCAACGACACTTGCAACGCTTTACTCGGCTACACACTCTACACCGACCTCAAAGTCTCAGAAGTCGCATCTCTCTTCCAAGTAGACCCAATCTCTATCCTTTTAGCTAACGCCATCGATATCTCTTACCCAGACGTCGAAAACCATATCCTTCCTTCGAAGCTCTTCCTCAAAATCCCAATCACTTGCTCCTGCGTCGACGGAATCAGAAAATCTGTCTCTACCCATTACAAAACCCGACCTTCTGACAATCTAGGATCGATTGCTGACTCTGTTTACGGAGGCTTGGTCTCT…
109	217	409		0.5	x		2	1	AtLYP2	At1g77630	AtLYP2	MKNPEKPLLLFLILASSLASMATAKSTIEPCSSKDTCNSLLGYTLYTDLKVTEVASLFQVDPVSMLLSNSIDISYPDVENHVLPAKLFLKIPITCSCVDGIRKSLSTHYKTRTSDTLGSIADSVYGGLVSPEQIQVANSETDLSVLDVGTKLVIPLPCACFNGTDESLPALYLSYVVRGIDTMAGIAKRFSTSVTDLTNVNAMGAPDINPGDILAVPLLACSSNFPKYATDYGLIIPNGSYALTAGHCVQCSCVLGSRSMRCRNSNFMLGNITSQQSSSGCKLTTCSYNGFASGTILTTLSMSLQPRCPGPQQLAPLIAPPDNVPKELMYLPSPSPSPSPEFDDIAGGGSSIAAVPAASPGGATVSSSNSIPGNPANGPGGSISIASCPLSYYSFIALL…	ATGAAGAATCCAGAAAAACCCTTACTTCTGTTTCTAATTTTAGCTTCAAGCTTAGCATCAATGGCGACTGCAAAATCCACAATAGAGCCTTGCTCCAGTAAAGACACTTGTAACTCATTGCTAGGCTACACTCTCTACACCGACCTCAAAGTCACAGAAGTCGCTTCTCTCTTCCAAGTAGACCCAGTTTCAATGCTTTTGTCTAACTCCATTGATATCTCTTACCCAGACGTCGAGAACCATGTCCTTCCCGCTAAGCTCTTCCTCAAGATCCCAATCACTTGCTCCTGTGTCGACGGAATCAGAAAATCCCTCTCGACTCATTACAAGACTCGTACTTCTGACACACTAGGATCGATTGCTGACTCTGTTTACGGTGGTCTGGTCTCTCCGGAGCAG…
110	217	350	x		x		2	1	AtLYP3	At2g17120	AtLYP3	METSCFTLLGLLVSLSFFLTLSAQMTGNFNCSGSTSTCQSLVGYSSKNATTLRNIQTLFAVKNLRSILGANNLPLNTSRDQRVNPNQVVRVPIHCSCSNGTGVSNRDIEYTIKKDDILSFVATEIFGGLVTYEKISEVNKIPDPNKIEIGQKFWIPLPCSCDKLNGEDVVHYAHVVKLGSSLGEIAAQFGTDNTTLAQLNGIIGDSQLLADKPLDVPLKACSSSVRKDSLDAPLLLSNNSYVFTANNCVKCTCDALKNWTLSCQSSSEIKPSNWQTCPPFSQCDGALLNASCRQPRDCVYAGYSNQTIFTTASPACPDSAGPDNYASTLSSSFNFVIVLIQCALLCLCLL	ATGGAAACTTCCTGTTTTACCCTTCTCGGTCTCCTTGTCTCCCTCTCCTTCTTCCTCACTCTCTCCGCCCAAATGACCGGAAACTTCAACTGCAGTGGCTCAACCTCGACGTGTCAATCTCTCGTTGGTTACTCAAGCAAGAACGCAACAACGTTGCGCAATATCCAAACCCTTTTTGCCGTCAAGAACCTCCGCTCGATCCTCGGAGCTAACAATCTCCCACTCAACACCTCACGTGACCAACGCGTGAACCCGAATCAAGTCGTACGTGTCCCAATCCATTGCTCTTGCTCCAATGGAACCGGTGTCTCGAACCGGGACATCGAATACACCATCAAGAAAGACGACATACTCTCTTTCGTCGCAACTGAGATTTTCGGTGGTCTCGTTACGTACGAG…
118	226	269			x		2	1	PitLYP1		Pinus taeda2	VQVFSIMSNRHRILLLLSSFLLLVAVGTQAQDSQPNITGYSCSSAPSPCKTYAFYKAQAPDFLNLRNISDLFRAVQSSHIANASDLPADTSSIADGQPLLVPITCGCMKNYSQANISYTIVKDDTFSGVSTRKFENLTTYQAVEVANPTLVPTDLQIGTIATFPIRCQCPSKAQLGSGTKMLITYVVEKGDSLSSISKKFGAEQQKLKSQNGKNSTLDPYSTILIPLSKLPKLAQVHSPSPSPSPTAPTASPPSPPVSSSPSASPPPSP	GGTGCAGGTTTTTTCAATAATGTCGAACAGACATCGAATCCTGTTACTCCTTTCTTCGTTTCTTCTTCTTGTGGCTGTTGGAACCCAAGCTCAGGACTCACAGCCCAATATCACAGGCTATTCCTGTTCCAGCGCCCCATCGCCATGTAAAACATATGCCTTTTACAAAGCCCAAGCTCCTGATTTTCTTAATCTGCGAAATATCAGTGATTTATTTAGGGCAGTACAAAGTTCCCATATAGCAAACGCTAGTGACCTGCCTGCTGATACATCGTCAATAGCTGACGGGCAACCTTTGCTCGTTCCTATAACCTGTGGATGCATGAAGAACTACTCGCAGGCCAATATCTCTTACACAATAGTGAAGGACGATACTTTTAGTGGGGTTTCAACTAGGAA…
105	213	263			x		2	1	PitLYP2		Pinus taeda3	GLLLSSFLLLVAVGTQAQDSQPNITGYSCSSAPSPCKTYAFYKAQAPDFLNLRNISDLFRAVQSSHIANASGLPADTSSIADGQPLLVPITCGCMKNYSQANISYTIVKDDTFSGVSTRKFENLTTYQAVEVANPTLVPTDLQIGTIATFPIRCQCPSKAQLGSGTKMLITYVVEKGDSLSSISKKFGAEQQKLKSQNGKNSTLDPYSTILIPLSKLPKLAQVHSPSPSPSPTAPTASPPSPPVSPSPSASPPPSPSPSPSST	GGGTTACTCCTTTCTTCGTTTCTTCTTCTTGTGGCTGTTGGAACCCAAGCTCAGGACTCACAGCCCAATATCACAGGCTATTCCTGTTCCAGCGCCCCATCGCCATGTAAAACATATGCCTTTTACAAAGCCCAAGCTCCTGATTTTCTTAATCTGCGAAATATCAGTGATTTATTTAGGGCAGTACAAAGTTCCCATATAGCAAACGCTAGTGGCCTGCCTGCTGATACATCGTCAATAGCTGACGGGCAACCTTTGCTCGTTCCTATAACCTGTGGATGCATGAAGAACTACTCGCAGGCCAATATCTCTTACACAATAGTGAAGGACGATACTTTTAGTGGGGTTTCAACTAGGAAATTTGAGAATTTGACAACATACCAAGCTGTAGAGGTTGCA…
34	142	202		x			2	1	cr184328			MQSLRASPRLSSVRACSSRQRLVVKAASFDVRPYTLRKGDTLESIAKKRSVTVDQILGINPDVKPGKVVEGQTILLPAQKLSDRDREILGGIGTTYRVYPIRAGETLSEVLSKRGISTDEFLRLNPGVDMKAVKDNQVIKLPIDKFTVREREMLIGSGILPPEFFHAAKNPFVIGLGGLMLVCGFVMAWQRFHSDPDMQATD
118	225	375	x	x	x		2	1	GmLYP1		GmLysM1	MFAGKGAVWFSRAVALAAIAVVACVGLTQAQPEARFNCNSANIPTCRALISYSHPNTTTLGDIQKLFNVKHILDIVGANNLPSNATKTYAVGPNEVVKVPFPCRCSNNTGLSDRVPLYRIKKGDTLYYIATTTFAGLMKWPQIQVANNIANANNITTGDMLYIPLPCSCDEVGGKSVVHYAHLVAPQSTVEGIAEEFGTTQQILLNLNGISDPKNLQAGQILDVPLQACSSNVKNDSLDYPLLVPNATYAYTAHECVKCKCDSSNNFILQCEPSQLKPTNWSVCPSMECSANVLIGKTISSDSCNRTTCAYTGYRFHNISAEAVTENTCAVPPTPSGSGGSTGSDSGASRSTLQGLFWSNLFIVIHFVLFLVYVL	ATGTTTGCAGGGAAAGGGGCTGTTTGGTTCTCCAGAGCGGTGGCGTTGGCAGCAATCGCGGTGGTAGCTTGCGTTGGCCTTACACAGGCCCAACCCGAGGCCAGGTTCAACTGCAACAGCGCGAACATCCCCACGTGTCGCGCGCTCATAAGCTACTCTCACCCGAACACCACCACCCTCGGCGACATCCAAAAGCTCTTCAACGTGAAACACATCCTCGACATCGTGGGAGCGAACAACCTCCCAAGCAACGCCACAAAAACATACGCGGTGGGCCCCAACGAGGTTGTGAAGGTCCCTTTCCCGTGCAGGTGCAGCAACAACACGGGACTCTCGGACCGTGTTCCGCTGTACAGGATCAAGAAGGGGGACACGCTGTACTACATCGCGACGACGACG…
113	222	394	x	x	x		2	1	GmLYP2		GmLysM2	MPNQNPILHCTFLLLLLHLLLNASPMRCKSTIEPCSNYDSCNALLGYTLYTDLKASEVASLFQIDPIALLTANAIDISYPDVEHHILPSKLFLKVPITRSCVDGIRKSMSTHYRTRPSDTLSSIANSIYGGLVSPDQLREANSIGDDPSVLDVGLNLVVPLPCTCFNESDNSLPSIYLSYVVQPIDTLAAIAARYFTTFTDLMNVNDMGTTAISDGDILVVPIPACASNFPKYASDYGLLVPNGSYTILLLFILYALFSSCLLLQHAMQKQQSYAWECYCATKLSPSLQPRCPGLQRFHPLIAPPTSVIRESEFAFTPSLSPSQSSQSQETGLTAPKSSVMPATRSFPGFSPANGPVSRIASGASATPSLANPMLVLRFAFMLLLVKLLIPLAL	ATGCCAAATCAAAACCCTATTTTGCATTGCACCTTCCTCTTATTACTCTTGCATCTTCTACTGAATGCATCTCCAATGAGATGCAAATCAACTATAGAGCCATGCTCCAACTATGATTCATGCAATGCTCTTCTTGGCTACACACTTTACACTGACCTCAAGGCCTCTGAGGTTGCTTCTCTCTTTCAAATAGACCCTATTGCACTTCTCACTGCCAATGCCATTGACATCTCTTACCCTGATGTAGAGCACCACATTCTCCCTTCCAAGCTCTTCCTCAAAGTCCCTATCACCCGTTCTTGTGTTGATGGTATTAGAAAATCAATGTCTACTCATTATAGGACTAGACCTTCCGATACTCTCTCTTCCATTGCAAATTCAATATATGGGGGTTTGGTG…
113	220	327			x		2	1	GmLYP3		105-3-lyp3	MRNYMQFLNPQILCFLFFSALLLCLVETKSTIEPCNSSNSCPSLLSYLLPWDSKLSEIATRFNVNFFDILASNSLFPITPSSAHQILSAKSQVKIPISCSCVDGIRRSMSTIYTVHAADTLASISEGYGGLVSAEQIKIVNAINATNPLTYRGTLVIPLPCTCFDNVNNGGNAIYMSYVVQRRESLGSIATKFGTTVSDLETVNGFGEATVDPGDILSIPIAACSSATLNWYDESMIVPNGSYTLTATNCIKCTCEPTDITLQCVPSGLDVPCYNLRCKGSNLIIGDQCVDLSQTACNIVCVIADHHVGLPHHHILKTHLFVAIYML	ATGAGAAACTATATGCAGTTTCTTAATCCTCAGATCTTGTGCTTCCTATTTTTCAGTGCTCTATTATTATGTCTAGTTGAAACAAAGTCCACCATTGAACCATGCAATTCCTCAAACTCGTGCCCCTCTCTTCTCTCTTATCTCTTGCCATGGGACTCCAAGCTCTCCGAAATCGCCACTCGCTTCAATGTAAACTTTTTTGATATCTTGGCCTCAAACTCTCTCTTCCCCATAACACCATCAAGTGCACACCAAATCCTTAGTGCCAAATCACAAGTGAAAATACCAATCTCATGTTCTTGTGTGGATGGCATCCGAAGGTCCATGTCAACCATTTACACTGTTCATGCAGCTGATACACTTGCTTCCATATCAGAAGGCTATGGTGGATTGGTTAGT…
108	216	417	x		x		2	1	GmLYP4			MPNPKHIILQSFVFLCLLLQASSKSTIEPCSNSDSCNALLGYTLYTDLKVSEVASLFQIDPISLLTANAIDISYPDVEHHILPSKLFLKIPISCSCVDGIRKSVATHYKTRPSDTLSSIADAVYAGLVSSDQLREANSISDPSVLDVGQNLVVPLPCTCFNGSDNSLPAIYLSYVVRPVDTLAAIAARYFTTLTDLMNVNAMGSTAINDGDILAVPIPACASNFPKSASDFGLLVPNGSYAITAGHCVQCSCGPKNLDLYCMPASLAVSCSSMQCRGSNLMLGNVTVQQTSGGCNVTSCNYDGIVNGSIVTTLSPSLQPRCPGLQEFPPLVAPPTTVARDTVFAPAPAPLFDGAGPASPKSSLVPSAGLPGGFSPANGPISGISSGASVACSLVKPLPT…	ATGCCAAATCCAAAGCACATTATTCTGCAGAGCTTTGTCTTCCTCTGCCTGCTTCTTCAGGCATCGTCAAAATCCACGATCGAGCCATGCTCGAACTCCGACTCATGCAACGCGCTTCTGGGCTACACCCTCTACACGGACCTCAAAGTCTCCGAGGTGGCGTCGCTGTTCCAAATCGACCCCATCTCGCTCCTCACCGCGAACGCCATCGACATCTCCTACCCCGACGTCGAGCACCACATCCTCCCCTCCAAGCTCTTCCTGAAAATTCCCATCTCCTGCTCTTGCGTCGACGGCATTCGCAAATCCGTCGCTACTCACTACAAGACCCGCCCCTCCGACACCCTCTCCTCCATCGCCGACGCCGTCTACGCCGGCCTCGTCTCCTCCGACCAGCTC…
106	214	412	x		x		2	1	MtLYP1	AC149472_8.4	AC149472_8.4	MQNKNILLLFLLFKLLITTTSKSTIEPCTTSDTCNSLLGYTLYTDLKVSELSSLFQIDPISLLTANSIDISYPDVEHHILPSKLYLKIPIQCSCIDGIRKSVSTNYKIRPSDTLSSIADSIYGGLVSSDQLREANSVTDPNVLDVGQNLVVPLPCTCFNGSDNGLPAIYMSYVVQPLDSLNNIAARYFTTLTDLMNVNAMGTTGISAGDILAIPIPACASKFPKDSADFGLLVPNGSYAITAGHCVQCSCGPRNLNLYCMPASLAVSCSSMQCKSSNLMLGNVTVQQTSGGCNVTSCTYDGIVNGTIATTLTPSLQPRCPGSQEFPPLIAPPTVVPRESLFAPAPSPSSLFDGTDGRSPKSSVVPSTGFTPALGPSGISSGASAACSLVKPLPTLTLTL…	ATGCAGAACAAAAACATTCTATTATTGTTCCTCCTCTTCAAACTCTTAATAACAACAACCTCAAAATCAACAATAGAACCATGCACAACCTCCGACACATGCAACTCTCTCCTAGGTTACACTCTCTACACAGACCTCAAAGTCTCCGAACTCTCTTCCCTCTTCCAAATCGACCCAATCTCACTCCTCACTGCAAACTCCATAGACATTTCTTACCCTGACGTTGAACACCACATCCTTCCTTCAAAACTCTACCTCAAAATCCCAATCCAATGCTCTTGCATAGACGGAATCCGAAAATCCGTTTCAACCAACTACAAAATCCGTCCTTCTGACACTCTTTCATCTATTGCTGATTCCATTTACGGTGGTTTGGTTTCTTCTGATCAGCTTAGAGAA…
42	202	238			x		2	1	MtLYP2	CU024869_17.4	CU024869_17.4	MEHQPRFTSFISLPLFSIFLASIPFITESKCTKGCSLALANFYVSQGSNLTYISSIMRSNIQTRPEDIVEYSREIIPSKDSVQAGQRLNVPFPCDCIDGQFLGHKFSYDVETGDTYETVATNNYANLTNVEWLRRFNTYPPNDIPDTGTLNVTVNCSCGDADVGNYALFVTYPLRPGETLVSVANSSKVDSSLLQRYNPGVNFNQGSGIVFVPGKGLLCICLLLKIVTECEIQISIWM	ATGGAACATCAACCCAGATTCACCTCCTTCATTTCCCTCCCCTTATTCTCCATCTTTCTAGCTTCAATTCCATTCATAACAGAATCCAAATGCACAAAAGGCTGTTCACTTGCTTTAGCCAACTTTTATGTATCCCAAGGCTCCAACCTCACTTATATTTCAAGTATTATGAGATCGAACATTCAGACAAGACCAGAAGACATAGTTGAATACAGCCGCGAAATAATACCTAGTAAAGACAGTGTTCAAGCTGGTCAAAGACTCAACGTTCCATTCCCTTGTGATTGTATCGACGGCCAGTTTCTCGGTCACAAGTTTAGCTACGATGTTGAAACTGGCGACACTTATGAAACTGTTGCTACAAATAATTATGCTAACTTAACAAATGTTGAATGGTTG…
113	220	356	x	0.6	x		2	1	OsLYP1	LOC_Os03g04110	OsLYP1	MASLTAALATPAAAALLLLVLLAAPASAANFTCAVASGTTCKSAILYTSPNATTYGNLVARFNTTTLPDLLGANGLPDGTLSSAPVAANSTVKIPFRCRCNGDVGQSDRLPIYVVQPQDGLDAIARNVFNAFVTYQEIAAANNIPDPNKINVSQTLWIPLPCSCDKEEGSNVMHLAYSVGKGENTSAIAAKYGVTESTLLTRNKIDDPTKLQMGQILDVPLPVCRSSISDTSADHNLMLLPDGTYGFTAGNCIRCSCSSTTYQLNCTAVQNKGCPSVPLCNGTLKLGETNGTGCGSTTCAYSGYSNSSSLIIQTSLATNQTTACQRGGSGRSQFARSMWSMSVISFHMVLIIICFL	ATGGCGTCGCTCACCGCCGCCCTGGCCACGCCGGCGGCCGCTGCCCTCCTCCTCCTCGTCCTCCTCGCCGCCCCCGCCTCCGCCGCCAACTTCACCTGCGCGGTGGCTTCAGGCACCACCTGCAAGTCCGCCATCCTCTACACCTCCCCCAACGCCACCACCTACGGCAACCTCGTCGCCCGCTTCAACACCACCACCCTCCCCGACCTCCTCGGCGCCAACGGCCTCCCCGACGGCACGCTTTCCTCCGCCCCCGTCGCCGCCAATTCCACCGTCAAAATCCCCTTCCGCTGCCGCTGCAACGGCGACGTCGGCCAGTCGGACCGCCTCCCCATCTACGTCGTGCAGCCGCAGGACGGGCTCGACGCCATCGCGCGCAACGTGTTCAACGCCTTCGTC…
115	222	373		0.7	x		2	1	OsLYP2	LOC_Os09g37600	OsLYP2	MTAAMAPPQLVSVLVALLCVAAASPAGVGAARFVCNATAPRASTCQALVAYAPPNATTLAAVRALFQLRSHRALLASNGLPLSTPPSAPAPSPLRVRLPCLCSGGAGATFQRPTYRIRAGDTLDAIARGVFAGLVTYQDIAAANNVSDPNKIAVGQELWIPVPCSCDPVAGQPVVHYTYVVPPGASVAAIAQDFATTEATVLALNRMPDAKSLLAGQVLDVPLRACSSAISSTAIDRNLLVPNGSYILTANNCIMCGCSSYTWQLDCQPTQGISSSFCPASKCGDMFLGNTTTSPTSSCESTACSYAGYTNSTSFTILANLTTSSTCNAAAMSPMAQQAHSSAFRLASTWLRWTELIVCLHVIFLCVSFLNHV	ATGACAGCAGCAATGGCGCCGCCGCAGCTCGTGTCCGTGCTGGTGGCGCTCCTCTGCGTGGCGGCGGCGTCGCCGGCGGGGGTGGGGGCGGCGCGGTTCGTGTGCAACGCGACGGCGCCGCGGGCGTCCACGTGCCAGGCGCTGGTGGCGTACGCGCCGCCCAACGCCACCACGCTCGCCGCGGTGCGGGCGCTCTTCCAGCTCCGCTCCCACCGCGCGCTGCTGGCGTCCAACGGCCTGCCGCTCTCCACGCCGCCCTCCGCGCCGGCGCCCTCGCCGCTCCGCGTCCGCCTCCCCTGCCTCTGCTCCGGTGGCGCCGGCGCCACCTTCCAGCGCCCCACCTACCGCATCCGCGCCGGCGACACCCTCGACGCCATCGCCAGGGGTGTCTTCGCCGGC…
112	223	409	x		x		2	1	OsLYP3	LOC_Os06g10660	OsLysMe6	MAGWPAAEAAGALVVAILAAAAGGAAGKTTIEPCAGADTCAALLGYTLYADMKVSEVAALFGADPRAVLAANALDFASPGAANRILPAGLPLRVPTRCACSDGVRKSVAVRYSARPADTLASVADVVFAGLASADQIRTANGLSAEDPDAPLDAGATLVVPLPCACFNSTDNNLPAVYLSYVVRVGDTVQSIAATHATTVTDISNVNAMGSPIVAPGDILAIPLPACASMFPNSASDYGLLVANGTYALTAGNCVQCSCGPGDLKLYCTPASLTASCSSMQCPNSNLMLGNVTAQSTSGGCNVSSCSYAGLVNGTIATSLSSGLQPTCPGPHQFPPLRATPIAVNQGSYLAPSPAPGAGEAGGDIPGFPGSSNVSPANGPSGSVSQAASVNRPHQIVAL…	ATGGCGGGGTGGCCGGCGGCGGAGGCCGCGGGGGCGCTGGTGGTGGCGATCCTCGCGGCGGCGGCGGGCGGCGCGGCGGGGAAGACGACGATCGAGCCGTGCGCGGGGGCGGACACGTGCGCCGCGCTGCTCGGGTACACGCTGTACGCGGACATGAAGGTGTCGGAGGTGGCGGCGCTGTTCGGCGCCGACCCGAGGGCCGTGCTCGCCGCGAACGCGCTCGACTTCGCCTCCCCCGGCGCCGCCAACCGCATCCTCCCCGCGGGGCTCCCGCTCCGCGTCCCCACCCGGTGCGCCTGCTCCGACGGCGTCCGCAAGTCCGTCGCCGTGCGCTACTCCGCGCGCCCCGCCGACACGCTGGCGTCCGTCGCCGACGTCGTCTTCGCCGGGCTCGCCTCC…
108	219	401			x		2	1	OsLYP4	LOC_Os09g27890	OsLysMe7	MPPPLLLLLLLAAAAAAVAPARSKSTLESCSSSTACPALLSYTLYADLKLAELAALFSADPLAILAANSIDFAVPDPADRILPAGLPLRVPVPCACSDGIRRVTTVRYVARPGDTLASVASSVYGGLTTPDWISDSNGILGAKPDAAVDAGTTLFVPLHCACFGGVDNGLPAVYLTYVAGKGDTVAAVAQRYRTTATDLMSVNDMATPELAAGDIIVVPLPACTSSFPAFTADYGLAVANGTYAVTANRCVQCSCGPGNLDLFCVPAPLADSTCSSMQCANSSMMLGNFTLLMTSSGCSVTSCSYGGFVNGTILTTLTTALKPQCPGPHQYPPLIPPPTSSFFETYLGPSPTPMASEGGVMAGMAPTSTPAASSGPPPAGRHVVGDVLGAFALCLVGNL…	ATGCCACCACCCTTGCTCCTCCTCCTCCTCCTCGCCGCCGCCGCCGCCGCCGTCGCGCCCGCGCGGTCCAAGTCGACGCTGGAGTCCTGCTCCTCTTCCACCGCCTGCCCAGCGCTGCTCTCCTACACGCTCTACGCCGACCTCAAGCTCGCCGAGCTGGCCGCGCTCTTCTCCGCCGACCCGCTCGCCATCCTCGCCGCCAACTCCATCGACTTCGCCGTCCCGGACCCCGCCGACCGCATCCTCCCCGCGGGGCTCCCGCTCCGCGTGCCCGTCCCCTGCGCCTGCTCCGACGGCATCCGCAGGGTCACCACCGTGCGCTACGTTGCGCGCCCGGGCGACACGCTCGCCTCCGTCGCCTCCTCCGTCTACGGCGGCCTCACCACCCCGGACTGGATC…
137	225	254			x		2	1	OsLYP5	LOC_Os02g53000	OsLysMe3	MAGVCGSVAAAAAMVVVVMVSSLPGGVEAKTTIEPCTGSDSCSALLGYTLYADMKVSEVAALFGTDPAALLAANALDFGAPGAAHRILPMGLFVRVPTRCSCTDGVRKSVSVRYAARPADTLATVADGVFAGLAFADQIRNANAVASADPDAPLDPGQKLVVPLPCVCFNSSDNNLPAVYLSYVVQVGDTVPAIAASYETTVTDVMNVNAMGSPIAAPGDILAIPLPGTCSSQTLQTISQMSRMVYCIELTVLS	ATGGCGGGGGTGTGTGGCTCCGTCGCGGCGGCGGCGGCGATGGTCGTGGTTGTGATGGTGTCGTCGTTGCCGGGCGGCGTGGAGGCGAAGACGACGATCGAGCCGTGCACGGGGTCGGACTCGTGCTCGGCGCTGCTGGGCTACACGCTCTACGCCGACATGAAGGTGTCGGAGGTGGCCGCGCTGTTCGGCACGGACCCGGCGGCGCTGCTGGCCGCCAACGCGCTGGACTTTGGGGCGCCGGGGGCGGCGCACCGCATCCTCCCGATGGGCCTCTTCGTCCGCGTCCCCACCCGCTGCTCCTGCACCGACGGCGTCCGCAAGTCGGTCTCCGTGCGCTACGCCGCGCGCCCCGCCGACACGCTCGCCACCGTCGCCGACGGCGTCTTCGCGGGGCTC…
108	214	226			x		2	1	OsLYP6	LOC_Os11g34570	OsLysMe9	MVPSFSSSAAAILLLFLILASSASATNFTCTWPTTCQSAIVYTPPAATTYIELLSSFETTTLRDLFDANGLPPSTPSHTAIPTNATVIVPFRCSCVAGANRPESQPFHIIQINDNMSYIAAQFDDFVTYQEIAAASNISNPDFLEVGQELWIPLPCSCDQVEGNNVTHFAYKVRAADNVSKIAARFGVKESTLLKINGITDPKNLTQGQILDVPVPDYIVTTKPYH	ATGGTGCCATCATTCTCCTCCTCCGCGGCGGCTATCCTCCTCCTCTTCCTCATCCTCGCGTCGTCCGCATCGGCCACTAACTTCACCTGCACCTGGCCGACAACATGCCAGTCAGCCATCGTCTACACGCCCCCCGCCGCCACCACCTACATCGAGCTCCTCTCCAGCTTCGAGACCACCACTCTCCGCGACCTCTTCGACGCCAACGGCCTCCCGCCGAGCACCCCGTCCCACACAGCCATCCCCACCAACGCCACCGTTATCGTCCCGTTCCGCTGCTCCTGCGTCGCCGGTGCCAACCGGCCTGAGAGCCAGCCCTTCCACATCATACAGATAAACGACAATATGTCCTATATCGCCGCTCAATTTGACGACTTCGTGACCTACCAGGAGATCGCC…
124	167	391		0.8			1	1	pp164713			MELSVGSVSLSTLMNETLTSRTALVHISRATSVCRVSASGRRHFPSSERSSFAHGGRGHLSWSNFPEDIVGLGCRLCIKGQKKSSTLHNSRWNASASGEFTGTSFEATASSARDDLKNEDPVVYFIKEGDTLTAIAKRFNTTISRLAGDNGIDNVDMLLPGEKLVIHFPFERTRQIPFRAMPETSVATSKMLAKAPAKLVKELNTATTSGYDTAPSYSHVGGFSPIPSGIMAQVIIPLLLIAPVVGFCVRCAVDYIQERIQKEIEAKHAELESYRSRRRPKVNRWQGILDEDRMEALGHEEAAAASAALDDYRFLDEQQIPTGYASIRAMNEDSVANESEDEQKHRHMKDYEDIRKSYAELETTYKKFLLDSGLSRSGYWRGSVTQLQEEH
112	201	210					2	1	pp171344			MALNSLASTSVIRGIALPAPFCDSTQLRRQAASPFVSRPRSYRTVVRSSRLPLNPKEAREMAEGREPERQNERGGNGGPNPFRFFQNFKDGLFQDHKRLQKEKSLPKGDLLYTVEKGDTLYAISERHECSLELLMEANGIEDPHNLSVGQEIWIPRTYQIKKGDTLYSISKHYGVSIEAIQAANGIDDPNFIHEGDHICLPEKTAHEDSD
116	222	275		x	x		2	1	PtLYP1	EUGENE3.51230002	PtLYP1	MRPASRLVSSLLFFLSYSNILHHLQAQPSTQGFTCPANQSSFPCQTYAFYRASAPNFLDLASIGDLFSVSRLMISKPSNISSPTSPLIPNQPLFVPLSCSCNPINSTSISSANITYTIEAGNTFYIVSTEYFQNLTTYQSVELFNPTLIPELLDIGVEVIFPIFCKCPNQTQLQNKVNYLVSYVFQPSDNLSSVASTFGVETQSIVDVNGNNIQPYDTIFVPVNQLPQLAQPTVVVPSGAPPPEKTERKGVIIGLAVGLGIAGLLLVLDAVEWGK	ATGAGACCCGCATCCCGTTTAGTCTCTTCTCTCCTCTTCTTTCTCTCTTACAGTAATATCCTCCACCATTTGCAAGCCCAGCCAAGCACTCAAGGGTTCACCTGCCCAGCCAACCAGAGTTCCTTTCCATGTCAAACCTATGCCTTCTACCGAGCCTCAGCTCCTAACTTCCTTGACCTTGCCTCAATCGGTGACCTTTTCTCGGTTAGCCGCCTTATGATATCAAAACCAAGTAACATCTCCTCTCCAACCTCACCTCTCATCCCCAATCAACCCCTCTTTGTCCCTTTATCATGTTCTTGCAACCCCATCAATAGCACTAGCATTTCCTCTGCAAACATCACATATACCATCGAGGCAGGCAACACTTTCTACATTGTCTCGACTGAATACTTCCAA…
107	213	352		0.7	x		2	1	PtLYP2	ESTEXT_GENEWISE1_V1.C_LG_IV1485	PtLYP2	MGFHFTPLLLTLILFSTLHSRSSSQTFKCTTPTTCHSLIDYISPNATTLSHIKTLFSVKNIHSILAANNLPLSTLPNSTISANQTIKISFPCTCINNTGHSNKQPIYTVQKDDGLFHIAAEVFSGLVTYQEIAAVNNISDVNLIKVGQKLLIPLPCNCDDVDGVKVVHYGHVVEAGSSLELIAQEYGTSTDTLVKLNGVNDSSLLAGQVLDVPLQACNSSVTSDSVDYPLLVPNNTYFFTANNCVKCKCDAANNWTLQCEASGIKPSNWSTCPAMQCEGGLLSINNSTTSGCNITTCAYAGFNKNQSIFTTLATRSTCPVTAAPGNYASRTGLSWNYLFISLHLILLLVYLL	ATGGGTTTCCATTTCACTCCGCTGCTTCTCACCCTAATCTTATTCTCCACGCTCCACTCAAGATCTTCTTCCCAGACCTTCAAATGTACCACACCCACCACGTGTCATTCCCTCATTGACTACATCTCTCCAAACGCAACAACTTTGTCCCACATCAAAACCCTCTTCTCCGTCAAGAACATACACTCCATCTTAGCTGCCAACAACCTCCCTCTCTCCACGTTACCAAACTCTACCATTTCTGCAAACCAGACCATCAAAATCTCATTTCCTTGCACGTGCATCAACAACACTGGTCACTCAAACAAGCAACCAATCTACACCGTTCAAAAGGATGATGGGCTTTTTCATATTGCAGCAGAAGTTTTCTCAGGATTGGTAACATACCAAGAAATTGCT…
107	215	372			x		2	1	PtLYP3	FGENESH1_PG.C_LG_IX000239	PtLYP3	MGFHFVPLLLTLLLFSTLPTKSSSQTFKCSSPSTCRSLIDYISPNTTTLSHIKTLFSIKNVRSILGANNLPLSTLPNFTIPAKQPIKIPFTCLCINNTGLSNKQPIYTVQKDDGLYHIAAEVFSGLVTYQEIAAVNNVTDVNLIEVGQELWIPLPCSCDDVDGVKVVHYGHVVEAGSSLEFIAQEYGTSRNTLMKLNGIANGSSLLAGQLSLLVSSAVKIKLFMIPHVLSDCGHSACNSSVRIDSLDSPFLVPNNTYFFTANNCVKCKCDAANNWTLQCEPSGKKPSSWSACPAMQCEGGLLTIGNTTTSGCNTTTCAYAGFSGDQNIFTALATQSTCPVTTAAARSHSCLTNAGIELGHQETALAGGFAIA	ATGGGTTTCCATTTCGTTCCTCTACTTCTCACCCTACTCTTATTCTCTACACTCCCCACAAAATCTTCATCCCAAACCTTCAAATGTAGCTCACCTTCCACATGTCGTTCCCTCATTGACTACATCTCTCCAAACACAACAACTCTTTCCCACATCAAAACCCTCTTTTCCATCAAAAACGTTCGTTCCATCTTAGGCGCGAACAACCTCCCTCTCTCCACGTTACCAAACTTTACAATACCTGCAAAACAGCCCATCAAGATCCCATTTACTTGCTTGTGCATCAACAACACCGGTCTCTCAAACAAGCAACCAATCTACACCGTCCAAAAAGATGATGGGCTTTATCATATAGCAGCAGAAGTTTTCTCAGGGCTGGTAACATACCAAGAAATTGCT…
107	215	412		0.7	x		2	1	PtLYP4	ESTEXT_FGENESH1_PG_V1.C_LG_II1897	PtLYP4	MPSSKSVTFILIFINAVALVTSKSTIEPCTNSDSCNALLAYTLYTDLKVSEVASLFQIDPIALLTTNAIDISYPDVENHILPSQLFLKIPITCSCVDGIRKSVSTHYKTRPSDTLSSIADSIYAGLVSADQIKEANSIDDPSVLDVGQSLVVPLPCTCFNGTDNSLPAIYLSYVVKEVDTLAAIAARYETTLTDLMNVNAMGSAAIKAGDILAVPLPACASKFPRYASDFGLIVPNGSYAISASHCVQCSCGPGNLNLYCMPASLAVSCSSMQCRNSNLMLGNVTVQQSSAGCNVTSCNYGGYVNGTIMTTLSTYLQPRCPGSQQFPPLVVPPTTVIRDSTFAPAPAPQSDGSSTPTPTPKTEVVPATGSLPGLPPASGPVGSISLSFSVNPSATLMIA…	ATGCCAAGCTCAAAATCCGTAACCTTTATCTTGATTTTCATCAATGCAGTAGCTTTAGTGACCTCCAAATCCACCATTGAGCCTTGCACCAACTCAGATTCCTGCAATGCTCTTCTTGCCTACACACTCTACACAGACCTCAAAGTCTCGGAAGTGGCCTCCCTCTTCCAAATTGACCCCATAGCTCTCCTCACAACCAACGCCATCGACATCTCTTACCCAGATGTCGAAAACCACATCCTCCCTTCACAACTCTTCCTCAAAATCCCCATCACTTGCTCATGTGTTGATGGAATCCGCAAATCCGTCTCGACCCACTACAAAACAAGGCCTTCAGATACATTATCTTCCATTGCAGACTCAATCTATGCAGGTTTGGTTTCTGCGGACCAGATAAAG…
107	215	412	x		x		2	1	PtLYP5	ESTEXT_FGENESH1_PG_V1.C_LG_V0951	PtLYP5	MPNPRFITFILIFVNVVALVTPKSTIEPCSNSDSCNALLAYTLYTDLKVSEVASLFQIDPVALLTANAIDISYPDVENHILPSQLFLKIPITCSCVDGIRKSVSTHYKTRPSDTLSTIADSIYAGLVSADQIKEANSIDDPSVLDVGQSLVVPLPCTCFNGTDNSLPAIYLSYVVKEVDTLAAIAARYATTLTDLMNVNAMGSVAIMAGDILAVPLPACASKFPRYAFDFGLIVPNGSYAISASHCVQCSCGPGNLNLYCMPASLAVSCSSMQCRNSNLMLGNVTWQQSSAGCKVTSCSYGGYVNGTIIATLSTSLQPRCPGLQQFPPLVAPPTTVIKDSTFAPAPAPQSDGSSTSTPTPKTGIVPTTRSLPGLPPASGPSGSISSSFSADPSSTLVIA…	ATGCCAAACCCAAGATTCATAACCTTCATCTTGATTTTCGTCAATGTAGTGGCTTTAGTGACCCCCAAATCCACAATCGAACCCTGCTCTAACTCTGACTCCTGCAATGCTCTTCTTGCCTATACACTTTACACAGACCTCAAAGTCTCAGAAGTGGCTTCCCTCTTCCAAATTGATCCAGTAGCTCTCCTCACAGCCAACGCCATCGACATCTCTTACCCAGATGTCGAAAACCACATCCTCCCTTCGCAACTCTTCCTCAAAATCCCCATCACTTGCTCTTGTGTTGATGGAATCCGCAAATCCGTCTCGACCCACTACAAAACAAGACCCTCAGATACATTATCTACCATTGCAGACTCAATTTATGCAGGTTTGGTTTCTGCGGACCAGATAAAG…
106	213	231			x		2	1	PtLYP6	FGENESH1_PG.C_LG_IX000240	PtLysMe1	MGFAIILMCLLFYSSFTTISVAQQAFKCREGTTCRSLVGYKSPNTTSISSIQKLFGVKNLHSLLGANNLRSSTSPNYVIQEQQVIKIPIPCICFNGTGASNKMPIYTVQPDDGLYYIANNVFMGLLAHQRIQQVNRIENPNVIYVGQELWIPLPCSCEEVEGERVVHYAHLVEEGSTVEEIAEKFGTTNDTLYRLNGITNNSQLIAATAFDVPLKVIRTNEGGFGINHGWG	ATGGGGTTTGCTATAATTCTTATGTGTCTGCTCTTCTACTCTTCTTTCACCACCATATCAGTAGCCCAGCAAGCATTCAAGTGCAGAGAAGGAACCACATGTCGTTCTTTGGTTGGTTACAAGTCCCCTAACACGACCTCCATCTCCTCCATCCAGAAACTCTTTGGTGTCAAAAACCTACACTCTCTTCTAGGAGCAAACAACCTCCGTTCCTCAACCTCACCAAACTACGTGATCCAAGAGCAGCAAGTAATAAAAATCCCAATCCCATGCATATGTTTTAATGGGACAGGTGCCTCAAACAAGATGCCCATTTACACAGTCCAACCAGATGATGGGCTGTATTACATTGCAAACAATGTCTTCATGGGCTTGCTTGCACACCAAAGAATCCAACAA…
107	215	225			x		2	1	PtLYP7	GRAIL3.0002011901	PtLysMe2	MPNPRFITFILIFVNVVALVTPKSTIEPCSNSDSCNALLAYTLYTDLKVSEVASLFQIDPVALLTANAIDISYPDVENHILPSQLFLKIPITCSCVDGIRKSVSTHYKTRPSDTLSTIADSIYAGLVSADQIKEANSIDDPSVLDVGQSLVVPLPCTCFNGTDNSLPAIYLSYVVKEVDTLAAIAARYATTLTDLMNVNAMGSVAIMAGDILAVPLPGNICWCIV	ATGCCAAACCCAAGATTCATAACCTTCATCTTGATTTTCGTCAATGTAGTGGCTTTAGTGACCCCCAAATCCACAATCGAACCCTGCTCTAACTCTGACTCCTGCAATGCTCTTCTTGCCTATACACTTTACACAGACCTCAAAGTCTCAGAAGTGGCTTCCCTCTTCCAAATTGATCCAGTAGCTCTCCTCACAGCCAACGCCATCGACATCTCTTACCCAGATGTCGAAAACCACATCCTCCCTTCGCAACTCTTCCTCAAAATCCCCATCACTTGCTCTTGTGTTGATGGAATCCGCAAATCCGTCTCGACCCACTACAAAACAAGACCCTCAGATACATTATCTACCATTGCAGACTCAATTTATGCAGGTTTGGTTTCTGCGGACCAGATAAAG…
107	197	398	x				2	1	ZmLYP1		Zm12270	AKTTIEPCSGSDSCPALLGYTLYADMKVSEVAALFAVDPAALLAANALDFGAPGAAHRILPMGLFVRVPTRCSCADGVRKSVSVRYAARPADTLATVSDVVFAGLASSDQIRNENGLTSADPDAPLDAGQKLAIPLPCVCFNSSDNNLPAVYLSYVVQVGDTVPAIAASYETTVTDVMNVNAMGSPVAAPGDILAIPLPACASTFPKSASDHGLIVSNGTYALTASNCVQCSCGPGSLNLYCTPTSLSGTCPSMQCPNSDVMLGNVSTHPTGAGCNVSACSYGGFVNGTITASLTAGLQARCPGPRQFPALTEPPTTVSHDSTYLPPLSAPGPAEAGGVMPEPGSPGPGASVQAGPFTLPKVSKANGPAGSVSAAPLVGKPLRILPVLVSCLAFYLQL	GCGAAGACGACGATCGAGCCGTGCTCGGGGTCCGACTCCTGCCCGGCGCTGCTGGGCTACACGCTCTACGCCGACATGAAGGTGTCCGAGGTGGCCGCGCTCTTCGCCGTCGACCCGGCGGCGTTGCTGGCCGCCAACGCGCTCGACTTCGGCGCGCCAGGGGCGGCGCACCGCATCCTGCCCATGGGCCTCTTCGTGCGCGTGCCCACCCGCTGCTCCTGCGCCGACGGCGTCCGCAAGTCCGTCTCCGTCCGCTACGCCGCGCGCCCGGCCGACACGCTCGCCACCGTCTCCGACGTCGTCTTCGCGGGGCTCGCCTCCTCCGACCAGATCCGCAACGAGAACGGCCTCACCTCCGCCGACCCCGACGCGCCGCTGGACGCCGGCCAGAAGCTCGCC…
137	227	252			x		2	1	ZmLYP2		Zm12271	MAKSRGFVMAAVMVVAVVVAVVSVAPRGAEAKTTIEPCSGSDSCPALLGYTLYADMKVSEVAALFAVDPAALLAANALDFGAPGAAHRILPMGLFVRVPTRCSCADGVRKSVSVRYAARPADTLATVSDVVFAGLASSDQIRNENGLTSADPDAPLDAGQKLAIPLPCVCFNSSDNNLPAVYLSYVVQVGDTVPAIAASYETTVTDVMNVNAMGSPVAAPGDILAIPLPACFKNNKTIMACTNPYFSYTIVY	ATGGCGAAGTCGCGTGGCTTCGTGATGGCGGCTGTGATGGTGGTGGCGGTGGTGGTGGCCGTGGTATCGGTGGCGCCGCGCGGCGCGGAGGCGAAGACGACGATCGAGCCGTGCTCGGGGTCCGACTCCTGCCCGGCGCTGCTGGGTTACACGCTCTACGCCGACATGAAGGTGTCCGAGGTGGCCGCGCTCTTCGCCGTCGACCCGGCGGCGTTGCTGGCCGCCAACGCGCTCGACTTCGGCGCCCCAGGGGCGGCGCACCGCATCCTGCCCATGGGCCTCTTCGTGCGCGTGCCCACCCGCTGCTCCTGCGCCGACGGCGTCCGCAAGTCCGTCTCCGTCCGCTACGCCGCGCGCCCGGCCGACACGCTCGCCACCGTCTCCGACGTCGTCTTTGCG…
116	223	367			x		2	1	ZmLYP3		Zm13061	MAPLPASLMPCLWLFLCLLAAPCPAARAARFACNATAPRASTCQALVSYAPPNGTATPTLAAVRALFQLRSHRALLAANGLPLSTPPTAPAPVPLRVRLPCLCSGGAGATFQRPTYRVRAGDTLDAVARGVFAGLVTYQDIAAANNVSDPNRVAVGQQLWIPVPCSCDLVGGQPVVHFTYVVPAGGSVSSIAEEFGTTEETILTLNKMPDAKSLLAGQVLDVPLRACSSAISSTAIDRNLLVPNGSYILTANNCVKCGCSSSTWQLDCQSTQGLSSSFCPAAKCGDMFLGNTSSSTSSCESTACSYAGYTNSTSFAILANVTTTNVCNAGMTPTAQPAHSSALRLEPVWLRWTELVALSLFTLSFFV	ATGGCGCCGCTCCCCGCTTCCCTCATGCCCTGCCTCTGGCTCTTCCTCTGCCTCCTCGCCGCGCCGTGCCCCGCGGCGCGGGCGGCGCGGTTCGCGTGCAACGCCACGGCGCCGCGAGCGTCCACGTGCCAGGCGCTCGTCTCCTACGCGCCGCCCAACGGGACGGCCACGCCCACGCTCGCCGCCGTGCGCGCGCTCTTCCAGCTCCGCTCCCACCGCGCGCTGCTGGCCGCCAACGGCCTCCCGCTCTCCACGCCGCCCACGGCGCCCGCTCCCGTGCCGCTGCGGGTCCGCCTGCCCTGCCTCTGCTCGGGGGGCGCCGGGGCCACGTTCCAGCGGCCCACGTACCGGGTCCGCGCCGGGGACACGCTCGACGCCGTCGCGCGGGGCGTCTTCGCG…
112	220	356	x	0.6	x		2	1	ZmLYP4		Zm13795	MSPFAARVASLAALLLALLLAAPASAANFTCATVGKTCQSAIGYAVPNATTYGELVARFNATTTLAELLGANGLPATTPASTPLAAKATVRVPFRCRCGSNGVGQSDGGPFYVVYPLDGLDHIAREVFGGFVTYQEIATANNITNVNLIVVGQKLRIPLPCTCDQVDGADVMHFAYSVAKGDDPPGIAARFGVTETTLLSVNKITDPKTSLQQGQILDVPLPVCKSSVGNASADYNLLVPNGTYVLTADDCIQCSCSASNYEHLDCTPVKGGRCPAVPPCSGGLTLGQVNGTGCASRMCAYSGYTNTTSLTIHTSLVPANETACQNGGAARAEFAGSVLRTSLIAFLMSLILICLL	ATGTCGCCGTTCGCCGCCCGCGTGGCCTCCTTGGCCGCGCTGCTGCTCGCCCTCCTGCTCGCGGCGCCGGCCTCGGCCGCCAACTTCACCTGCGCCACAGTGGGCAAAACGTGCCAGTCGGCGATCGGGTACGCGGTGCCCAACGCGACCACGTACGGGGAGCTGGTGGCGCGGTTCAACGCCACCACGACGCTGGCGGAGCTGCTGGGCGCCAACGGCCTCCCCGCCACGACGCCGGCCTCGACGCCGCTGGCGGCCAAGGCCACGGTGCGCGTGCCGTTCCGGTGCCGGTGCGGGAGCAACGGCGTGGGGCAGTCGGACGGGGGACCCTTCTACGTGGTGTACCCGCTGGACGGGCTGGACCACATCGCGCGGGAGGTGTTCGGCGGCTTCGTCACC…
174	218	317		x	x		1	1	ZmLYP5		Zm13354	MTKHGLLFFLAIALLLHRHYTSASSTGQPTRSSSTASRSTAEWQPLHCSPVSSCGSFLYVTPGGRNLSEIASVFNGNASLIQPVKRLSGSEDLLMAVACECQAISNTTTAAAFLHDTQYKVEPDAIPDDVKSNTFSGLAMDVGDGFPLTPGATVTVRLPCGCSSSTASKGVLSYSVQEEDTLSTIASLFSSSPEAILNLNPSVKNPDFIKPGWILFVPMGVAGSSKKKRVGSTTITIAASVSAIILSVCVLTVILRLRRRPSQQNAEAPEIKMERAPSNTSIAALESRFFPSMKINGLLPYIFSASKLLLNRNAILS	ATGACGAAGCACGGCCTCCTCTTCTTCCTCGCCATCGCCTTGCTTCTGCACCGCCACTACACGAGCGCCTCTTCCACTGGTCAGCCAACAAGAAGCAGTAGCACAGCATCAAGATCAACTGCAGAATGGCAGCCCTTGCACTGCAGTCCGGTGTCCTCATGCGGCTCGTTCCTCTACGTCACTCCTGGAGGGCGGAACCTGTCAGAGATAGCCTCCGTATTCAACGGCAACGCATCTCTCATCCAGCCCGTCAAGCGTCTCTCCGGGTCAGAGGACCTGCTGATGGCCGTGGCATGCGAGTGTCAGGCCATCAGCAACACCACCACGGCTGCTGCTTTTCTTCATGACACTCAGTACAAGGTGGAGCCGGACGCCATACCTGACGACGTCAAGAGCAAT…
64	106	109			x		1	2	AtLysMe1	At3g52790	AtLysMe1	MGKSSSMAVAEKISWYCAVFAAMMLLMNSFQVAQEGSTEIVEKQQPSMMITGYSHRRPACDEIYEVKEGETLQTISEKCGDPYIVEGNPHIHDHDDLFPGLLIRITPSL	ATGGGAAAGAGTTCTTCCATGGCAGTAGCGGAGAAGATCTCTTGGTACTGTGCAGTGTTTGCCGCCATGATGCTGCTGATGAACTCCTTCCAGGTGGCACAGGAGGGTTCCACGGAGATCGTGGAGAAACAACAGCCGTCAATGATGATCACCGGATATTCTCATCGACGGCCAGCATGCGATGAGATATATGAAGTGAAAGAAGGAGAGACGTTGCAAACGATAAGTGAAAAGTGTGGAGATCCTTACATAGTTGAAGGGAATCCTCATATACATGACCACGATGATCTTTTCCCGGGTCTTCTCATCAGAATCACTCCTTCACTCTAA
63	105	110			x		1	2	AtLysMe2	At4g25433	AtLysMe2	MIRVTVSRSNTVASYCLVALLILTLAGSVKNSNGGGSGEYYRGRNCEVWRGKQMMERPCEELYVVGEGDTLHSISEKCGDPFIVERNPHIHDPDDVFPGLLIKLHINLPE	ATGATAAGAGTTACGGTGTCGCGGTCAAACACAGTTGCGTCTTACTGTCTGGTGGCACTGCTGATCCTAACACTTGCGGGATCGGTTAAAAACAGCAACGGAGGAGGTAGCGGAGAATATTATCGAGGAAGAAACTGTGAGGTTTGGAGAGGGAAGCAAATGATGGAGAGGCCATGTGAGGAGCTATACGTAGTAGGTGAAGGAGACACGCTTCACAGCATCAGCGAAAAATGCGGCGACCCGTTTATCGTGGAGCGTAACCCGCATATCCATGACCCGGATGATGTCTTCCCTGGTCTCCTCATCAAACTTCACATTAACCTCCCTGAATAA
52	94	102			x		1	2	AtLysMe3	At5g62150	AtLysMe3	MRGSRTGSSDMSAWCSAVVLLSLILLLSVRENNASNSIRGSQFSTKPCEEIYIVGEGETLHTIGDKCGDPFIVERNPHIHDPDDVFPGLVLKIAPFYFNRKL	ATGAGAGGTTCAAGAACAGGTTCTTCAGACATGAGTGCTTGGTGTTCTGCTGTTGTGTTATTGTCTTTAATACTTTTGTTATCTGTTCGTGAAAACAACGCTTCTAATTCGATTAGAGGTTCTCAATTCTCAACGAAACCTTGTGAGGAGATTTACATCGTCGGAGAAGGAGAGACACTTCACACCATCGGCGATAAATGCGGCGACCCGTTTATCGTGGAGCGAAACCCGCATATCCATGATCCCGATGATGTCTTTCCAGGTCTTGTTCTCAAGATCGCACCTTTTTACTTCAACAGGAAATTGTAA
78	122	541		x		thioredoxin	1	2	cr11			MRALSPPLPSRLRASVSSAVGAHQPRHELCANGMRAAPACVGAAAAPERQSGGRSAGRSLTAARATAKADPTPAIVNYTVQKGETLWDVAVQHGVSMRTIKELNKLSGKEPLLKEGQQLLVPASGISQLAVMEAPATTTPVLGSVPARGMWVGSEYVRLATISDARQLYLSQCDRANSQNTLLVLYAPWCPHCREMEDELERLAEGLSHEQNVRVVAVNGDSPEGRIFSREVLGVAYYPSIISFPEHSRTFYKYKGRQRDAESLLRFLNMTCCSRAREDQMWTLRPAGTRSTVAALPGASTFLPIGMSPSALAAGVGSAALALVGIAAFLRTRRPMQSDVVAELDSSVGRMLGLLLRALGTRVALVLGLGRNEEAQAAAAVVAAVPAAPAADATAASVP…
64	106	112			x		1	2	GmLysMe1		GmLysM6	MACGCSSTTLAEKISWNCSVFVALMLVLSSCESNTSDFTSQMMLHGSVTGNISNNNNKACDEIYVVREGETLQTISEKCGDPYIVEENPHIHDPDDVFPGLVIKINPFTNRG	ATGGCTTGTGGGTGTTCTTCAACAACATTGGCAGAGAAGATTTCATGGAATTGTTCTGTGTTTGTGGCACTAATGCTGGTTTTGAGTAGCTGCGAGTCAAACACAAGTGATTTCACAAGTCAGATGATGCTTCATGGGAGTGTCACCGGCAATATTAGCAACAACAACAACAAGGCGTGTGATGAGATTTACGTGGTTCGTGAGGGAGAGACGCTACAAACAATCAGTGAAAAATGTGGGGATCCTTATATTGTTGAAGAGAACCCACATATCCATGATCCTGATGATGTTTTCCCTGGCCTAGTTATCAAGATTAACCCTTTCACCAATAGAGGCTAA
52	94	99			x		1	2	Gmlysme1b		2927-1-lysme1	MAEKISWCCVLFMAIILVLSCCESSTNEFRVQMLMQRNINNNNNKKACDEIYVVREGETLQTISEKCGDPYIVEENPHIQDPDDVFPGLVIKINPFTNR	ATGGCAGAGAAGATATCTTGGTGCTGTGTTCTGTTTATGGCAATAATTTTAGTGTTGAGCTGCTGCGAGTCAAGCACAAACGAGTTCAGGGTTCAGATGCTGATGCAGAGGAATATCAACAACAACAACAACAAGAAGGCGTGTGATGAGATATACGTGGTTCGTGAGGGAGAGACTCTGCAAACAATTAGTGAAAAGTGTGGGGATCCATATATTGTAGAAGAGAATCCACATATTCAGGACCCTGATGATGTTTTCCCTGGCCTCGTTATCAAGATTAATCCTTTCACGAACAGATAG
48	90	95			x		1	2	Gmlysme1c		62-111-lysme1	MAEKIYWCCVVVFVELVLVLSGCESSTNEFSVPMLMQMNINKACDEIYVVREGETLQTISNKCGDPYIVEENPHIQDPDDVFPGLVIKINPFTNR	ATGGCAGAGAAGATATATTGGTGCTGTGTTGTTGTGTTTGTGGAACTAGTGCTAGTGTTGAGCGGCTGCGAGTCAAGCACAAACGAGTTCAGTGTTCCAATGTTGATGCAGATGAATATCAACAAAGCGTGTGATGAGATATACGTGGTTCGTGAGGGAGAGACTCTGCAAACAATTAGTAACAAGTGTGGGGATCCATATATCGTTGAAGAGAATCCACATATCCAGGACCCTGATGATGTTTTCCCTGGTCTCGTTATCAAGATTAACCCTTTCACGAATCGATAA
60	102	108			x		1	2	Gmlysme1d		693-19-lysme1	MACGCSSTAMAEKISWNCAVFVALMLVLSSCESNTSDFTTQMMFHESVSNSNNKACDEIYVVREGETLQTISEKCGDPYIVEENPHIHDPDDVFPGLVIKINPFTNRA	ATGGCTTGTGGGTGTTCATCAACAGCAATGGCAGAGAAGATTTCATGGAACTGTGCTGTATTTGTGGCACTTATGCTGGTGTTGAGTAGCTGCGAGTCAAACACAAGTGACTTCACGACTCAGATGATGTTTCATGAAAGTGTCAGCAATAGCAACAACAAAGCGTGTGATGAGATTTACGTGGTTCGTGAGGGAGAGACACTACAAACAATCAGCGAAAAATGTGGGGATCCTTATATTGTTGAAGAGAACCCACATATCCATGACCCTGATGATGTTTTCCCTGGCCTAGTTATCAAGATTAATCCTTTCACCAATAGAGCATAA
52	94	99			x		1	2	GmLysMe2		GmLysM7	MGSSAADSASWYCAMVLLATILLGSIRESTVAEEGEPIKGNNLLQRPCDEIYVVGEGETLHTISDKCNDPFIVERNPHIHDPDDVFPGLVIKITPIHQY	ATGGGTTCCTCTGCTGCAGATTCAGCGTCGTGGTACTGTGCCATGGTGTTGTTGGCCACGATACTGTTGGGGTCAATAAGGGAAAGCACCGTAGCAGAAGAAGGTGAGCCTATAAAAGGGAACAACCTCCTTCAACGACCGTGTGATGAAATATACGTTGTGGGAGAAGGGGAGACCCTGCACACAATCAGTGACAAGTGCAATGACCCGTTTATCGTGGAGCGGAACCCGCATATCCATGACCCCGATGATGTTTTCCCTGGCCTTGTCATCAAAATCACCCCCATCCACCAATACTAA
56	98	102			x		1	2	Gmlysme2b		208-138-lysme2	MYSTKSIADSASWCCALALLCLILLGSIRENHVPEEDEATARGRSNLFERPCDEIYVVGEGETLHTISDKCGDPFIVERNPHIHDPDDVFPGLVIKITPTPTYTNTKKLFKR	ATGTACTCAACAAAGAGCATAGCTGATTCAGCATCATGGTGTTGTGCCTTGGCACTATTGTGTCTAATACTATTGGGGTCCATAAGGGAGAACCATGTGCCGGAGGAGGATGAAGCCACCGCGAGAGGGCGGAGCAACCTCTTTGAAAGGCCGTGTGATGAGATATATGTGGTGGGAGAAGGGGAGACCCTACACACCATAAGTGACAAGTGTGGTGACCCTTTTATTGTTGAACGCAACCCTCATATTCATGACCCTGATGATGTTTTCCCTGGCCTTGTCATCAAAATCACCCCCACACCCACATACACCAATACTAAGAAATTGTTCAAGAGGTAA
53	95	100			x		1	2	Gmlysme2c		518-22-lysme2	MGSSAADSASWYCAMVLLAMILLGSIRESTMAEEEGEPIKGNNLRQRPCDEIYVVGEGETLHTISDMCNDPFIVERNPHIHDPDDVFPGLVIKIIPIHQY	ATGGGTTCCTCTGCTGCAGATTCAGCATCGTGGTACTGTGCCATGGTATTGCTGGCCATGATACTGTTGGGGTCAATAAGGGAAAGCACCATGGCAGAAGAAGAAGGTGAGCCTATAAAAGGGAACAACCTCCGTCAACGACCGTGTGATGAAATATACGTTGTGGGAGAAGGGGAGACCCTGCACACCATCAGTGACATGTGCAATGACCCGTTTATCGTGGAGCGGAACCCACATATCCATGATCCCGATGATGTTTTCCCCGGCCTTGTCATCAAAATCATCCCCATCCACCAATACTAA
67	109	114			x		1	2	GmLysMe3		GmLysM8	MAFNSKRAPISSSKAIADAASWCCACFLVSLLLLCIFRDISALHDDQGNLMMRSSHVLSKPSCDEIYVVGEGETLHTISDKCGDPFIVEKNPHIHDPDDVFPGLVLKITRSQTT	ATGGCTTTCAATTCCAAAAGGGCACCGATCTCAAGTTCAAAAGCCATAGCTGATGCAGCCTCATGGTGCTGTGCATGTTTTCTTGTGTCCCTCTTATTGCTATGCATATTCAGAGACATCTCTGCCCTTCATGATGATCAAGGGAACTTGATGATGAGAAGCAGCCATGTCTTGTCCAAGCCATCATGTGATGAAATATATGTGGTTGGAGAAGGTGAGACACTTCATACAATCAGTGACAAGTGTGGTGATCCCTTTATTGTGGAAAAGAACCCTCATATCCATGACCCTGATGATGTCTTCCCAGGACTTGTTCTCAAGATTACACGCTCACAAACAACATAG
60	102	116			x		1	2	GmLysMe4		GmLysM9	MYSTKSIADSASWCCALALLCLILLGSIRDNHVPEEEDPAAAATTRGRSNLFERPCDEIYVVGEGETLHTISDKCGDPFIVERNPHIHDPDDVFPGLVIKITPTPTYTNTKKLFKR	ATGTACTCAACAAAGAGCATAGCTGATTCAGCATCATGGTGTTGTGCCTTGGCACTATTGTGTCTAATACTATTGGGGTCCATAAGGGACAACCATGTGCCGGAGGAGGAAGACCCTGCGGCGGCCGCCACCACGAGAGGGCGGAGCAACCTCTTTGAAAGGCCGTGTGATGAGATATATGTGGTGGGAGAAGGGGAGACCCTACACACCATAAGTGACAAGTGTGGTGACCCTTTTATTGTTGAACGCAACCCACATATTCATGACCCTGATGATGTTTTCCCTGGCCTTGTCATCAAAATCACCCCCACACCCACATACACCAATACTAAGAAATTGTTCAAGAGGTAG
64	106	111			x		1	2	GmLysMe5		GmLysM13	MASNYPRKGLALTSSKAIANAASWYCAFVLVALALLSMFKDSSMLIPSQYASGQLLSRPCEEIYVVGEGETLHTISDKCGDPFIVENNPHIHDPDDVFPGLVIKITPSLRT	ATGGCTTCAAATTACCCTAGAAAGGGACTAGCCTTAACTTCTTCAAAGGCCATAGCTAATGCAGCTTCATGGTACTGTGCCTTTGTTCTCGTGGCCCTCGCGCTCCTAAGCATGTTCAAAGACAGCTCCATGCTTATTCCTAGTCAATATGCCAGCGGCCAACTATTGTCACGGCCATGCGAGGAAATCTATGTTGTCGGAGAAGGTGAGACGCTTCACACAATCAGTGACAAGTGTGGTGACCCTTTTATAGTTGAGAACAACCCTCATATCCATGACCCTGATGATGTCTTCCCTGGCCTCGTTATCAAGATTACACCCTCACTTCGTACCTAG
66	108	110			x		1	2	GmLysMe6		GmLysM20	MAFNSKRAPISSSKALADAASWCCACLLVSLLLLCIFRDSSALHDDQGNLMIRSSHVLSKPCDEIYVVGEGETLHTISDKCGDPFIVEKNPHIHDPDDVFPGLVIKITPS	ATGGCTTTCAATTCCAAAAGGGCACCAATATCAAGTTCAAAAGCCCTAGCTGATGCAGCTTCATGGTGCTGTGCATGTCTTCTTGTGTCTCTTCTATTGCTATGCATATTCAGAGACAGTTCTGCCCTTCATGATGATCAAGGGAACTTGATGATCAGAAGCAGCCATGTCTTGTCCAAGCCATGTGATGAAATATATGTGGTTGGAGAAGGAGAGACACTTCACACAATCAGTGACAAGTGCGGTGACCCCTTTATTGTGGAAAAGAACCCTCACATCCATGACCCTGATGATGTCTTCCCGGGCCTTGTTATCAAGATTACACCCTCATAA
58	100	105			x		1	2	MtLysMe1	AC154034_26.5	AC154034_26.5	MACAFSSITMAMRISRYCVLFSAVIILLLNCCESRRSELTVEMKQRIANNNKACDEIYVVREGETLHTISEKCGDPFIVEENPHIHDPDDVFPGLVIKINPFTNR	ATGGCTTGTGCATTTTCTTCAATAACAATGGCTATGAGAATTTCTAGATACTGTGTTTTATTTTCAGCAGTAATAATTCTATTATTGAATTGCTGTGAATCAAGAAGAAGCGAATTGACGGTTGAGATGAAGCAGAGGATTGCCAATAACAACAAAGCGTGTGATGAGATATATGTGGTTCGTGAAGGAGAGACTCTTCATACAATAAGTGAAAAATGTGGTGATCCATTTATTGTAGAAGAGAATCCACATATTCATGACCCAGATGATGTTTTTCCAGGTCTTGTTATCAAGATTAATCCTTTCACCAATCGATAG
36	79	81			x		1	2	MtLysMe2	AC175090_16.3	AC175090_16.3	MTKSSSSSFALVLSFLLITMFSTAPTAGFPICSTIHGVQVGETCFSIIQKFAIEQPLFLRLNPNINCSGIFVGQWVCVNGR	ATGACCAAGTCTAGTAGTAGCAGTTTTGCTCTGGTTTTATCATTTCTTCTCATTACGATGTTTAGTACAGCACCAACCGCTGGATTTCCAATATGCAGCACAATTCATGGTGTGCAAGTAGGGGAAACTTGTTTTAGCATTATTCAAAAGTTTGCAATAGAACAGCCTCTGTTCTTGAGGTTAAATCCCAATATCAACTGTTCCGGCATCTTTGTGGGTCAATGGGTGTGTGTGAATGGCAGGTAA
38	81	85			x		1	2	MtLysMe4	AC175090_6.3	AC175090_6.3	MAKFTKISFALIFALILIMMFIAESRPTPTVPRCDTIHAVAEAETCSSIFQKFNLLEAHFLEINPNINCVGIFVGQWVCVEGEVN	ATGGCCAAGTTTACTAAAATCAGCTTTGCTCTAATTTTTGCACTCATTCTCATTATGATGTTTATCGCTGAAAGTCGACCAACACCTACAGTCCCAAGATGTGACACAATTCATGCTGTGGCAGAAGCTGAAACTTGCTCCAGCATCTTTCAGAAGTTCAACCTACTTGAAGCACACTTCCTTGAGATCAATCCTAACATTAACTGCGTTGGCATATTTGTGGGCCAATGGGTGTGTGTTGAGGGTGAAGTGAATTGA
68	110	116			x		1	2	MtLysMe5	AY508218_6.4	AY508218_6.4	MATFNSRKGAILSSKAIAEAASWYCAIFLVALILLSIFRDSSMIPNNNDHNMIESNHFLSSKPCDEIYVVGEGETLNTISDKCNDPFIVENNPHIHDPDDVFPGLVIKITPSYYHT	ATGGCTACTTTCAACTCAAGAAAGGGAGCAATTTTAAGTTCAAAAGCCATAGCTGAAGCAGCTTCATGGTATTGTGCTATTTTTCTTGTAGCCCTCATTCTTCTAAGCATATTTAGAGATAGCTCTATGATTCCAAATAATAATGATCACAACATGATAGAGAGCAACCATTTCTTGTCTTCCAAACCATGCGACGAAATCTATGTAGTTGGTGAAGGTGAGACACTAAACACAATTAGTGATAAGTGTAATGACCCTTTCATTGTTGAGAATAATCCTCATATACATGATCCTGATGATGTCTTCCCTGGCCTTGTCATCAAAATTACACCTTCATATTATCATACTTAA
41	74	74			x		1	2	MtLysMe6	CT025842_12.4	CT025842_12.4	MAVTMKTRACRGVFVLRSFTLVLIASALLKINDAKECDEFYVVREGDTFYSIAEKCNDPFILLSNPHVRDPQDI	ATGGCAGTAACCATGAAAACAAGGGCTTGTAGGGGAGTATTTGTTTTACGTTCTTTTACCTTAGTGTTGATAGCATCAGCACTACTCAAAATTAATGATGCAAAAGAGTGTGATGAATTTTACGTTGTTAGAGAAGGTGATACCTTTTATAGCATAGCAGAGAAGTGCAATGATCCATTTATCTTGTTATCGAATCCACATGTCCGTGATCCTCAAGATATCTAA
61	109	114			x		1	2	OsLysMe1	LOC_Os01g57390	OsLysMe1	MANLTATGLLVAFLFVAAVAIADGRSLSVAHEKFHGDGADHHYVAPEHATTPLPLICTGVHGVEAGETCDSIARRFHAGLGRAPFFRLVSLNPNINCRELFVGQWVCIQGLLPV	ATGGCAAACCTCACGGCCACCGGTCTCCTGGTCGCGTTCCTCTTCGTCGCCGCGGTTGCCATCGCGGACGGCCGGAGCCTCTCCGTCGCACACGAGAAGTTCCACGGAGACGGAGCTGACCATCACTATGTGGCGCCGGAGCACGCGACGACGCCGCTCCCGCTGATCTGCACCGGGGTGCACGGGGTGGAGGCCGGCGAGACCTGCGACTCCATCGCCCGGCGCTTCCACGCGGGGCTGGGCCGCGCGCCTTTCTTCCGCCTCGTCTCCCTCAACCCGAACATCAACTGCCGGGAGCTCTTCGTCGGCCAGTGGGTGTGCATCCAGGGCCTGCTCCCCGTTTGA
51	94	98			x		1	2	OsLysMe2	LOC_Os01g57400	OsLysMe2	MANHGAAALAIIASLLVAVTLADARLTAHHGYVVVEDVKAPVPALTCNKVHGVQASETCFSVSQSAGLTQDQFLAFNPNINCAKVFVGQWVCLDAAAA	ATGGCGAACCACGGCGCCGCGGCTCTCGCGATCATCGCGTCCCTCCTCGTGGCGGTCACCCTCGCCGACGCGAGGCTCACCGCGCACCACGGTTACGTGGTGGTGGAGGATGTGAAGGCGCCGGTCCCGGCGCTGACATGCAACAAGGTGCACGGGGTGCAGGCGTCCGAGACGTGCTTCTCCGTGTCGCAGAGCGCCGGGCTGACTCAGGACCAGTTCCTCGCCTTCAACCCAAACATCAACTGCGCGAAGGTCTTCGTCGGCCAGTGGGTCTGCCTCGACGCTGCCGCCGCTTAA
71	113	119			x		1	2	OsLysMe3	LOC_Os04g48380	OsLysMe5	MASAAATATTRTSLRRAELCAAAASAADAASWCFAVALVALVLLCALRAEAVEVHGPRLGGAAARPCEEVYVVGEGETLHTISDKCGDPFIVERNPHIHDPDDVFPGLVIALRPTKNSI	ATGGCCTCCGCGGCAGCGACGGCGACGACGAGGACGAGCCTCCGGCGCGCGGAGCTGTGCGCGGCGGCCGCGTCGGCCGCGGACGCGGCGTCGTGGTGCTTCGCGGTGGCGCTCGTCGCGCTCGTGCTGCTGTGCGCGCTCCGCGCGGAGGCCGTGGAGGTCCACGGCCCGCGGCTGGGGGGCGCGGCGGCGCGGCCGTGCGAGGAGGTGTACGTCGTCGGGGAAGGCGAGACGCTGCACACCATCAGCGACAAGTGCGGGGACCCCTTCATCGTGGAGAGGAACCCGCACATACACGACCCCGACGACGTCTTCCCGGGCCTCGTCATCGCGCTCCGCCCTACCAAGAACAGCATTTAG
59	101	108			x		1	2	OsLysMe4	LOC_Os10g38040	OsLysMe8	MAMAGESRRRRRAAAEAVAWCLALGVVALLLVGSVEKEEEVVVVRGARLAAARPCEEIYVVEEGETLHSISDRCGDPYILEQNPHVHDPDDVFPGLVIKITPRPGRRN	ATGGCAATGGCGGGAGAGAGTAGGAGGAGGAGGAGGGCGGCGGCGGAGGCGGTGGCGTGGTGCTTGGCGCTGGGCGTGGTGGCGCTGCTGCTGGTGGGGTCGGTGGAGAAGGAGGAGGAGGTGGTGGTGGTGCGCGGGGCGCGGCTGGCGGCGGCGCGGCCGTGCGAGGAGATATACGTGGTGGAGGAAGGGGAGACGCTGCACAGCATCAGCGACAGGTGCGGCGACCCGTACATCCTGGAGCAGAACCCGCACGTCCACGACCCCGACGACGTCTTCCCCGGCCTCGTCATCAAGATCACGCCGCGCCCCGGCCGCCGCAACTGA
61	103	113			x		1	2	PtLysMe1	EUGENE3.00121163	PtLysMe10	MDFSSSKKTMRISLAVADAASCYCAMVLLGLILLGSIRESSMTEEPVKGSHFFDRPCDEIYVVGEGETLNTISEKCDDPFIVEQNPHIHDPDDVYPGLVIKITSSKSRKMMKR	ATGGACTTCTCTTCTTCAAAGAAAACCATGAGAATTTCATTAGCAGTAGCTGATGCAGCATCATGTTACTGTGCTATGGTCCTATTAGGCCTAATATTATTGGGGTCTATTAGGGAGAGTTCTATGACAGAGGAGCCTGTCAAGGGGAGCCACTTTTTTGACAGACCCTGTGATGAAATATATGTTGTCGGAGAAGGAGAGACCCTCAACACCATCAGTGAAAAGTGCGACGACCCGTTTATAGTGGAGCAGAACCCGCATATCCATGACCCAGATGATGTTTATCCTGGACTTGTTATCAAGATCACCAGTTCAAAGTCAAGGAAGATGATGAAGAGGTAG
49	92	194			x		1	2	PtLysMe2	EUGENE3.00070285	PtLysMe11	MAQGNRISAFVLSSVLVLSFLLLISMAESRILGTAGFFAKSTPECDDVVGVASGDTCFTIAQSFNLTAASFDAINPNISCNALFVGQWLCVAGCCYVQGKSEDERATAVEDFVKSIISQYPYRNRSLGADHFFISCADIDVTATARIANLMKNSIRLVCSPTYNHEYVPHKDVSLPQNVQPFDVSSAGNKSSER	ATGGCCCAGGGAAACCGCATATCAGCCTTTGTTTTGAGCTCAGTCTTGGTGCTCTCCTTTCTCCTCCTTATCTCCATGGCTGAAAGTCGCATTCTTGGCACTGCTGGTTTCTTCGCCAAAAGTACCCCAGAATGTGATGATGTGGTTGGAGTAGCAAGTGGAGACACTTGTTTTACCATTGCACAGTCTTTTAATTTGACAGCTGCATCCTTTGATGCTATCAACCCCAATATCAGCTGCAATGCTCTCTTTGTAGGACAGTGGCTCTGTGTTGCCGGATGTTGTTATGTGCAGGGGAAATCCGAGGATGAAAGGGCTACTGCTGTCGAGGATTTTGTCAAGAGCATTATTTCCCAGTACCCTTATAGGAACAGAAGTTTAGGTGCCGATCACTTCTTC…
60	102	111			x		1	2	PtLysMe3	FGENESH1_PM.C_LG_XIV000084	PtLysMe3	MFTSTSIADAATWYCALVLLALILFTSLREASPTYDDDHHHDFVAVKGNQILDRPCDEIYVVKEGETLHTISDKCGDPFIVEENPHIHDPDDVYPGLVIKITPSRSRKLLL	ATGTTTACATCAACGTCCATAGCTGATGCAGCTACGTGGTATTGTGCCCTAGTCCTTCTTGCCCTAATACTGTTTACTTCTTTAAGAGAAGCATCTCCCACATACGATGATGATCATCACCATGATTTTGTTGCTGTCAAAGGAAATCAAATATTGGACCGACCTTGCGATGAAATTTATGTTGTAAAGGAAGGAGAAACCCTTCACACCATCAGTGATAAGTGTGGCGACCCTTTTATCGTGGAGGAGAATCCTCATATTCACGATCCCGATGATGTTTACCCTGGTCTTGTTATCAAGATTACTCCTTCAAGGTCTAGGAAATTATTGCTCTAG
47	90	94			x		1	2	PtLysMe4	EUGENE3.00051310	PtLysMe4	MAKSSNKTTLLFNLALMLSFLLIASVVESRSVLGRAAASTPECVSVHGVVTGDTCTAVEKQFDLTANDFKAINPNLDCDKLFVGQWLCVEGTSN	ATGGCCAAGTCTAGCAACAAAACAACCCTGCTCTTCAACTTGGCTTTGATGCTGTCTTTTCTCCTCATTGCGTCTGTCGTCGAAAGCAGATCAGTTCTTGGCAGGGCAGCAGCATCCACACCAGAGTGTGTCTCAGTGCATGGAGTAGTAACTGGAGACACTTGCACTGCTGTTGAAAAGCAGTTCGACCTAACTGCTAACGACTTCAAAGCAATCAACCCCAACCTCGACTGTGACAAGCTCTTTGTTGGTCAATGGCTTTGCGTTGAAGGCACATCAAATTAA
67	109	118			x		1	2	PtLysMe5	EUGENE3.00021419	PtLysMe5	MAFIVSNKPMFTLMSVADAATWYCALVLLALILLASLREASPTYDDDRHHDVVVGNQILYRPCDEIYVVKEGETLHTISDKCDDPFIVEENPHIHDPDDVFPGLVIKITPSRSRKLLR	ATGGCTTTCATAGTCTCAAACAAGCCTATGTTTACATTGATGTCCGTAGCTGATGCAGCTACATGGTACTGTGCCCTTGTACTTCTTGCTCTAATATTGCTTGCTTCTTTAAGAGAGGCATCTCCCACATACGATGATGATCGTCACCATGATGTTGTCGTTGGCAATCAAATACTTTACCGGCCGTGCGATGAAATTTATGTTGTGAAAGAAGGAGAAACCCTTCACACCATCAGTGATAAGTGCGATGACCCTTTTATAGTGGAGGAGAATCCTCATATTCATGATCCTGATGATGTTTTTCCTGGTCTTGTTATCAAGATTACTCCTTCAAGGTCTAGGAAATTATTGCGGTAG
62	104	113			x		1	2	PtLysMe6	EUGENE3.00151156	PtLysMe6	MDFSSSKKTMKISVVIADVASWNCAIVLLCLILLGSIREYSVPKDQPVKGSQLFDRPCDEIYVVGEGETLHTISDKCGDPFIVEQNPHIHDPDDVFPGLVIKITPSRPRKLLR	ATGGATTTCTCTTCTTCAAAGAAAACCATGAAAATTTCAGTAGTAATAGCTGATGTAGCATCATGGAACTGTGCCATAGTCCTCTTATGCCTGATATTATTGGGGTCTATTAGAGAGTATTCCGTCCCAAAAGATCAGCCTGTCAAGGGAAGCCAGCTTTTTGATAGACCTTGTGATGAAATATATGTTGTCGGAGAAGGAGAGACCCTCCACACCATCAGTGACAAGTGCGGCGACCCGTTTATAGTGGAGCAGAACCCGCATATCCATGACCCGGATGACGTTTTCCCTGGACTTGTCATCAAGATCACTCCTTCAAGGCCAAGGAAGTTGCTGAGGTAG
57	99	118			x		1	2	PtLysMe7	FGENESH1_PM.C_LG_X000771	PtLysMe7	MGKSMKIAGAQKEKISWYCALLMALMLVLSCCEVSETELSTVGHPRFFENKPCDEIYVVREGETLNTISEKCGDPYIVEENPHIHDPDDVFPGLVIKITPLIDRYTPDDVSSPMRWFV	ATGGGAAAATCAATGAAAATAGCAGGAGCGCAGAAAGAAAAGATCTCTTGGTACTGTGCTTTGTTGATGGCACTAATGCTGGTTTTGAGCTGCTGTGAAGTGAGCGAAACCGAATTGTCCACGGTTGGGCACCCGAGGTTTTTTGAGAACAAGCCATGCGATGAGATTTATGTGGTTCGAGAAGGTGAGACTTTAAACACTATTAGTGAGAAATGTGGGGATCCTTATATTGTTGAGGAAAATCCACACATTCATGACCCAGATGATGTTTTCCCTGGCCTGGTCATCAAGATTACTCCTTTAATCGATAGGTATACTCCAGATGATGTATCATCTCCGATGAGATGGTTTGTATAA
49	92	95			x		1	2	PtLysMe8	EUGENE3.00070396	PtLysMe8	MAQGNRISAFVLSSILVLSFLLIISMAESRILGTAGFFAKSTPECDEVVGAASGDTCFTIAQSFNLTAASFDAINPNLNCTALFVGQWLCVAGSV	ATGGCCCAGGGAAACCGCATATCAGCCTTTGTTTTGAGCTCAATCTTGGTGCTCTCCTTTCTCCTCATTATCTCCATGGCTGAAAGTCGCATTCTTGGCACTGCTGGTTTCTTCGCCAAAAGTACCCCAGAATGTGATGAAGTGGTTGGAGCAGCAAGTGGAGACACTTGTTTTACCATTGCACAGTCCTTTAATTTGACAGCTGCATCCTTTGATGCTATCAACCCCAATCTCAACTGCACTGCTCTCTTTGTAGGACAGTGGCTCTGCGTTGCCGGGTCGGTCTAA
42	86	212			x		1	2	PtLysMe9	EUGENE3.00110096	PtLysMe9	MIPSSSRYPHIQTLLVSCVLLFLVFKVQAKCRTGCDLALASYYVWQGSNLTYISTIFNQSITEILRYNPKVPNQDSIRSDTRLNVPFSCDCLNGDFLGHTFSYITQSGDTYHKIARNAFSNLTTEDWVHRVNIYDITEIPNYVPINVTVNCTCGDKQVSRDYGLFATYPLRPDENFSSLEAESGVPADLLEKYNLGTDFNAGGGIVYMPAKG	ATGATCCCATCATCCTCTAGGTATCCACACATTCAGACGTTGTTAGTCTCTTGTGTTCTTCTCTTCTTAGTCTTCAAAGTCCAAGCCAAGTGTAGAACAGGTTGTGACCTTGCCTTGGCTTCGTATTATGTATGGCAAGGATCAAACCTAACTTATATCAGCACCATCTTCAACCAGAGCATTACTGAGATCCTTCGTTACAATCCTAAAGTCCCAAATCAAGATAGCATACGTAGTGATACAAGACTCAACGTACCCTTTTCTTGTGATTGCTTAAATGGTGATTTCTTAGGGCATACCTTTTCTTACATTACTCAATCTGGTGATACTTACCATAAGATTGCAAGGAATGCCTTTTCTAACCTCACCACTGAGGATTGGGTTCACAGAGTCAACATT…
65	107	112			x		1	2	ZmLysMe1		Zm8494	MAGRRQIKKEWVQAAADAASWCVALSLVAMLVVVCTLGAGEGGGGAPVVVVRGAALSARPCEEIYVVAEGETLHSISDKCGDPLILERNPHVHDPDDVFPGLVIRITPSKPR	ATGGCGGGGCGGCGGCAGATCAAGAAGGAGTGGGTGCAGGCGGCGGCGGACGCGGCGTCGTGGTGCGTGGCGCTGTCGCTGGTGGCGATGCTGGTGGTGGTGTGCACGCTGGGCGCCGGGGAAGGCGGGGGCGGCGCGCCGGTGGTGGTGGTGCGCGGCGCGGCGCTGTCGGCGCGGCCGTGCGAGGAGATCTACGTGGTGGCGGAGGGCGAGACGCTGCACAGCATCAGCGACAAGTGCGGCGACCCTCTCATCCTGGAGCGGAACCCGCACGTGCACGACCCCGACGACGTCTTCCCCGGCCTCGTCATCCGGATCACGCCGTCCAAGCCCAGGTAG
76	119	221				F-box	1	3	AtLysMn1	At1g55000	AtLysMn1	MALYCRDTLIIIFQKLTVADLARASCVCKVWNSVATEDDLVVSAFTAPWRIKELVGRPASVSFWRDNGIWKFAISHRICRGDSVTSLAVKYAVQVMDIKRLNNMMSDHGIYSRDRLLIPISNPEILANTTCYVELDKYAKREVAVLYLEGAPKREQPVPGTNQQSNLSADGKRRLIESLRRSMQVDDGTALYYLAIAEGDPRSALSEFSADLRWERQAGLN	ATGGCGCTTTATTGCCGTGATACACTAATCATCATCTTCCAAAAGCTCACCGTCGCCGATCTAGCGCGTGCGAGCTGCGTCTGTAAGGTTTGGAATTCTGTAGCCACAGAAGACGATCTTGTTGTATCTGCTTTCACGGCTCCATGGCGGATCAAAGAACTTGTTGGAAGACCAGCTTCTGTTTCGTTTTGGAGAGATAACGGAATCTGGAAATTTGCTATTTCTCATCGGATTTGTCGTGGTGATAGTGTGACTAGCCTCGCCGTCAAATACGCCGTTCAGGTTATGGACATAAAGCGGCTAAACAACATGATGAGCGACCATGGTATTTACTCAAGAGACAGACTGCTTATCCCAATAAGCAATCCTGAAATTCTCGCAAACACTACGTGTTATGTT…
80	123	409					1	3	AtLysMn2	At5g08200	AtLysMn2	MFMDRERRSSGRNGTPEYSNGKFRDDNGFGFLDRLENCREKSPPRSKILRIPSPTSSPPPSSSSPPFHGSNSPDRGYIEHRISKFDTLAGVAIKYGVEVADVKKMNNLVTDLQMFALKSLQIPLPGRHPPSPCLSNGSLNHGEGCSCHEPESPNHSEQEVFDSFQSLRLKSSEKKVSPAMYSLQGYYGLKPADRTVSDGGCFEMGNYKTETSHHIFNNGDNGYLRPFPSTNTPLNHHRKSRSLVNALIEEVNQSPDNNTQEPTSDKFMRRRQKSEADFSSRTPELVLKEENGSSNGGFLSIAGKGLALRSKASSRTNLAAESENGNFNPVSMNLMDAPVSDSFSSVRKSSSASSLQDPDGNSNNGSLSLWPTSKWSLKPDLLTPAAITSSIFDGLPKPL…	ATGTTTATGGATCGAGAGAGACGGAGTTCTGGTCGTAATGGGACTCCTGAATATAGCAATGGCAAATTCCGAGATGATAATGGTTTTGGATTCTTAGATCGATTGGAAAATTGCCGTGAGAAGAGTCCTCCTAGATCGAAGATCCTTCGGATCCCGTCTCCGACCTCGTCTCCTCCACCTTCTAGCTCTTCTCCGCCATTTCATGGTTCCAATTCGCCTGACCGTGGATATATCGAACACCGCATCTCCAAGTTTGATACTCTCGCCGGCGTTGCCATCAAATACGGTGTTGAGGTTGCAGATGTGAAAAAGATGAATAACCTTGTTACTGATCTTCAAATGTTTGCTCTCAAGTCTCTTCAGATTCCGTTACCTGGGAGACATCCTCCTTCTCCATGT…
72	115	390					1	3	AtLysMn3	At5g23130	AtLysMn3	MLTERGRRISGFNGSFEFSNRKFRGYGFVDRSQGFHERSPSRSCSVSKILRITPPTSSPPSSASTCAGYIEHRVSKFDTLAGIAIKYGVEVADITKLNGLVTDLQMFALESLRIPLPGRHPPSPCLSNGSLNHGEDWSEQASSSASNGNHQDVFDSFQSLRLNHSEKKISPAMNSLQGYYGLKPKNRRASEGFGMAVYKNEASQLQDNDQYLTPFPATSTPLSHHRKSRSLVDAVIAEVNQSPNPSKAGGGEVNSTDKPMRRRQKSEADFSSRAPELLLKEENRSSSGAFSAIAGKNLALRSKASSRANLSAETRHLNSIPINLMDAPVGDSFSSVRKSVSASSLQEPNCNSNGSSLWPTSKWTLKPELLTQVAMASSIFDGLPKPLTGR	ATGTTGACGGAACGAGGAAGGCGAATTTCTGGTTTCAATGGGAGTTTCGAATTTAGCAATAGAAAATTCCGTGGTTATGGATTCGTAGATCGATCTCAAGGTTTCCATGAAAGGAGTCCTTCAAGATCATGTTCTGTTTCGAAAATCCTTCGTATCACGCCACCAACCTCGTCTCCACCGTCTTCGGCTTCTACATGCGCTGGTTATATCGAACACCGGGTCTCCAAGTTCGATACTCTCGCCGGCATTGCCATTAAGTATGGCGTTGAGGTTGCAGATATCACGAAGCTGAATGGGCTTGTAACTGATCTTCAGATGTTTGCTCTTGAGTCTCTCCGAATACCATTACCTGGAAGACATCCTCCTTCCCCATGCTTATCTAATGGCTCTCTAAATCAT…
116	159	254				F-box	1	3	cr170846			MLHWKPQSRREPLVTFWPKSKTNPQPPPNKGNDASQPEPAPPRLEHLSLELVLTCLEPRELAKCRVVCREWHEAATSPEVRRSCFMTHWRLGGLVGEPRNASLLDTATLGHFVSRHEVARGDSPTSLAVRYGVSVTAVKRLNNLISDHSLLSRSAVYIPVPNAACLAGAHVLFEYCRNACRELLVLEASKLRDKLVALLGRSLHVDEHTARYYLAEAGWCPKKAVAMCEQDLAWESRAPGSSRRRRGPIRPVDD
2	39	237					1	3	cr171141			MDTLAGLAIKYNVSVGDIKRANGLLSDSAVYGRGTILIPSGHLPIGEELQRICAQVLAGVNRDPVLHAEQAQHPASSALGRIATTLNVVNGQSYPADMPLSEAAFYAMCQCGGCGPMDPNGLCNRNLQPIELELTDRSSEGTYFPPASAGPTRQHDAATVAKVKEAANQPVLARTSGNGSGMGGFGAAADAVLSSARGRKGSASTLLGRAPFEGGAGSSVAGGSGAYVKTKHGGKAD
121	161	260				F-box	1	3	GmLysMn1a		GmLysM22	MGCCCDEDDGDIFRHLMNSNFPSSSSTSATTTSSCTVISPMNSHFSALSSTDILRLIFDNLPIPDLARASCVCRLWNSVASQRDMVTRAFVAPWKLNDVVGNPLSGSFWRDNSLAKFAVSHHITRGDTVASLAVKYSVQIKRLNNMMSDHGIYSRERLLIPISNPDILINRTCFIELDVYAKREVAVLYPNDLPDRRTAYVSNRISSEESNKKVLESLKRSMHVDNETAQYYWSVANGDPRAAFAQFSADLKWDWQAGHS	GGCTCTACGCCTCGAGCCGCCGCAACTTAACTCCACTCCCATCCCAATGGGTTGTTGTTGCGACGAAGACGACGGTGACATTTTCAGGCACCTCATGAATTCCAATTTCCCCTCATCTTCCTCCACCTCCGCCACCACCACCTCTTCTTGCACCGTGATTTCACCGATGAATTCTCATTTCTCGGCGCTCTCCTCCACCGACATCCTCCGCCTCATCTTCGACAACCTTCCAATCCCCGATCTCGCACGTGCCAGCTGCGTGTGTCGTCTCTGGAACTCCGTGGCCTCCCAGCGGGACATGGTAACGAGAGCCTTCGTCGCCCCTTGGAAACTGAACGACGTCGTCGGCAACCCACTCTCTGGAAGCTTCTGGAGAGACAACTCCCTCGCCAAATTCGC…
118	161	260				F-box	1	3	GmLysMn1b			MGCCCDEDDGDIFRHLMNSNFPSSSSSTSSSCTVISPMNSHFSALSSTDILRLIFENLPIIDLARASCVCRLWCSVASQRDMVTRAFVAPWKLNDVVGNPLSGSFWRDNSLAKFAISHRITRGDTVASLAVKYSVQVMDIKRLNNMMSDHGIYSRERLLIPISNPDILINRRCFIELDVYAKREVAVLYPNDVPDRRTTYVSNRISSEESNKKVLESLKRSMHVDNETAQYYWSVANGDPRAAFAEFSADLKWDWQAGHS	ATGAAAGTTTATCCTCTAAAAGATCTACTTTTCTCCCGTAACTTAACTCCACTTCCAATGGGTTGTTGTTGCGACGAAGACGACGGTGACATTTTCAGGCACCTCATGAATTCCAATTTCCCCTCTTCTTCCTCCTCCACCTCTTCTTCCTGCACTGTAATCTCACCGATGAATTCTCATTTCTCTGCGCTATCCTCCACCGACATCCTCCGCCTCATCTTCGAGAACCTTCCAATCATCGATCTCGCACGTGCGAGCTGCGTGTGCCGTCTCTGGTGCTCCGTGGCCTCCCAGAGGGACATGGTAACTAGAGCCTTCGTGGCACCTTGGAAACTGAACGACGTCGTCGGCAACCCACTCTCTGGAAGCTTCTGGAGAGACAACTCCCTCGCCAAATTC…
28	71	354					1	3	GmLysMn2			MSPSNGLHNGGGGGSGGGGGNGVSYIEHQVSKLDTLAGVAIKYGVEVADIKRMNGLATDLQMFALKTLKIPLPGRHPPSPAPGPHDEPAKSGEASIERKPLRIGQSAMKEPLQSLGLKPPQPNISPAMSILQKFYGLKSSNSRDTLNGTEMAVYLSSNSDHSSGEWLPKASPILDLPSASNDYPRSTNLVYDLLTGDDEYVPLAEIGDTGVEKSDEKSVRRRQKAEVDNGTSTPEKIMKEGNGNGSNGLSSNGKTLAMRPKSASRAALFPESESGWLDSIPVGLGESIFTDGFSGVRKSSSASSLREQEKNNSAAAWPPAIWSLKPDLQAAISKPIFDGLPIPISGRRSKAALD
44	87	354					1	3	GmLysMn3		GmLysM12	MERENWREHINSNGNYYDDDGVERSPAKPSSLSSSPPRLAYIDHRVSKFDTLAGVAIKYGVEVADIRKMNNLVTDHQMFALKTLHIPLPGRHPPSPCLSNGSSTPGHGNYDHSPPSQAHHDLLDSFESLRIKSSERKVSPAMNSLQGYYGLKGTPSPSEDGPFPRNLPMSDRRLSRHRKSRSLVNVILEEIMQKSDDAPAAETREINSNKWNDKLGQGHQKSVADFTRIPELLLREDNSSSGVLSSRIGKGLALRQKAANRTAATIDSEPIGLNPAVLGMGDTSLNDGSYGVRKSSSTSCLQDQDTSGSSSIWPTSMWSLKPDLQALSSAAIGKPIFDGLPKPITGRKNKAALD	ATGGAAAGGGAAAATTGGAGAGAACACATCAATAGCAATGGGAATTATTACGATGACGACGGAGTAGAACGAAGCCCTGCAAAGCCTTCTTCGCTGTCTTCATCGCCTCCCAGACTTGCTTACATCGATCACCGTGTTTCCAAATTCGATACCTTGGCCGGTGTCGCTATCAAGTACGGTGTTGAGGTGGCAGACATAAGAAAGATGAATAACCTTGTTACAGACCATCAAATGTTTGCACTTAAAACACTCCACATTCCGCTACCTGGAAGGCACCCTCCATCTCCTTGTTTATCAAATGGTTCCAGTACTCCAGGACATGGTAACTACGATCACAGTCCACCTAGTCAGGCACACCATGATCTGCTTGATTCATTTGAATCCCTGAGAATAAAGTCA…
23	66	349					1	3	GmLysMn4		GmLysM18	MSPSNGLQNGGGGGGNGVSYIEHQVSKLDTLAGVAIKYGVEVADIKRMNGLATDLQMFALKTLKIPLPGRHPPSPSPGPHEEPTKSGDASSERKPLRIGQSAMKEPLQSLRLKPPQPNISPAMSILQKFYGLKSSNSRDTLNGTEMAVYSSSTSDHSNGEWLPKALPISDLPSASNDYPRSTNLVYDLLTGDDEYVPLAEIGDAGAEKSDEKSVRRRQKAEVDNGASTPEKIMKEGNGNGSNGFSSTGKTLAMRPKSASRAALFPESESGWLDSIPVGLGESIFTDGFSGVRKSSSASSLREQEKNNSAAAWPPAIWGLKPDLQAAISKPIFDGLPIPISGRRSKAALD	ATGTCGCCGTCAAACGGGTTGCAGAACGGCGGCGGCGGCGGTGGTAATGGGGTGAGTTATATAGAGCACCAGGTTTCAAAACTTGACACTCTTGCTGGTGTGGCAATCAAGTACGGTGTTGAGGTAGCTGACATCAAAAGGATGAATGGGTTAGCCACAGATCTTCAAATGTTTGCACTGAAGACATTGAAAATTCCATTACCAGGACGTCATCCGCCATCTCCTTCTCCTGGTCCACATGAAGAACCTACAAAATCAGGAGATGCTAGCAGTGAGAGGAAACCCCTACGCATAGGTCAATCTGCCATGAAGGAACCTCTCCAGTCCTTAAGACTGAAACCACCTCAACCGAATATTTCTCCAGCTATGAGCATTTTACAGAAATTCTATGGCCTCAAA…
47	90	357					1	3	GmLysMn5		GmLysM19	MERENWREHINSNSNGNYYDRFVCDYDNGERSPAKPSSPPRLGYIEHHVSKFDTLAGVAIKYGVEVADIRKMNSLVTDHQMFALKTLHIPLPARHPPSPYLSNGSSTPGHGNSDHSPPNQAHHDLLDSFQSLRIKSSERKVSPAMNSLQGYYGLKGTPSPSEDGPFPRNLPMSDRPLSHHRKSRSLVNVILEEIMEKSDDALAAETREVGSNKWNDKLGLRHQKSVADFIRIPELLLREDNSSSGVLPSRTGKGLALRQKAANRTTATTDSEPIGLNPAALGMGDASLIDGSSGVRKSSSTSCLQDQDNSGSSSIWPTKMWNLKPDLQALSTAAIGKPIFDGFPKPITGRKNKAALD	ATGGAAAGGGAAAATTGGAGAGAACACATCAACAGCAATAGCAATGGGAATTATTACGATAGGTTTGTGTGTGATTACGACAACGGAGAACGAAGCCCTGCAAAGCCTTCTTCGCCTCCCAGACTTGGCTACATCGAACACCATGTTTCCAAATTCGATACCTTGGCCGGTGTCGCTATCAAGTACGGTGTTGAGGTGGCAGACATAAGAAAGATGAATAGCCTTGTTACAGACCATCAAATGTTTGCACTTAAAACTCTCCACATTCCGCTACCTGCAAGGCATCCTCCATCTCCTTATTTGTCAAATGGTTCCAGTACTCCAGGACATGGTAACTCGGATCACAGTCCACCTAATCAGGCACACCATGATCTGCTTGATTCATTCCAATCCCTGAGA…
302	345	349					1	3	MtLysMe3	AC175090_19.3	AC175090_19.3	MFSTPSNPLQNPKDNKNSPTASNTFSFPPLLPPPPMSIYKAKLSIKLDEENFLIWRLLVEPVIKGHRLHKFLTDSIISPNAGSVNSDWDETDQILFSWILSTLSESMLRRVIGCKTSKQLWDELHNFFKTRARAKVGQYRSELGSITKKSTETVSEYLLRIKILIDSLDFAERPVNLQEHIDAILEGLPKEYEAAVTCINAKSVSAPCTVQEIEYMLLVCEAWIEEKNKVQNNNKSDEFDLQSQLSVNGYNILGPPPIPLQSLMNSFLQRLQHINPSNSAAIWECSEEATCQVAVPTCDTIHAVAEAETCSSIVQKFNLLEAHFLEINPNINCVGIFVGQWVCVEGEVN	ATGTTTTCAACACCAAGCAACCCACTCCAGAATCCTAAAGACAACAAGAATTCCCCTACTGCATCCAACACTTTCTCATTTCCTCCGCTTCTTCCGCCGCCGCCAATGTCTATCTACAAGGCTAAACTTTCCATCAAACTAGATGAGGAAAACTTCTTGATATGGCGTCTATTAGTCGAACCTGTAATCAAAGGTCACAGGCTTCATAAATTCTTGACTGATTCTATAATCAGTCCCAATGCAGGCTCTGTTAACAGTGATTGGGATGAAACAGATCAGATCCTCTTTTCTTGGATTCTCTCCACTCTATCAGAATCCATGCTCAGACGAGTAATTGGATGCAAAACTTCAAAACAGTTATGGGATGAACTCCATAACTTCTTCAAAACTCGAGCACGC…
120	163	262				F-box	1	3	MtLysMn1	AC151426_14.4	AC151426_14.4	MGCCCDEDDGDILRHLMNSSSSTSSPPPPPPPTSTIISPMNSHFSALSSTDTLQIIFQNLPIPDLARASCVCRVWNSVASQRDLVTRAFLAPWKLKDVVGNPISRSFWRDNSLAKFAISHRIVRGDSVASLAVKYSVQVMDIKRLNNMMSDHGIYSRERLLIPISNPNILVKRTCFIELDDNAKREVAVLYPDDVPDIKSSYVSNRISSEESNKKVLDSLKRSMQVDSETAQYYWSVSNGDPRAALAEFSADLQWGRQVGHS	ATGGGTTGTTGTTGTGATGAAGACGACGGTGACATTCTCCGCCATCTCATGAATTCTTCTTCATCCACCTCATCCCCACCACCACCACCTCCTCCCACTTCAACAATAATCTCACCAATGAATTCTCATTTCTCCGCTTTATCCTCCACCGATACTCTCCAAATTATCTTCCAGAACCTTCCCATCCCCGATCTCGCACGTGCGAGCTGCGTGTGCCGTGTCTGGAACTCGGTTGCCTCACAAAGAGACCTGGTAACCAGAGCTTTCTTAGCACCGTGGAAATTGAAGGACGTAGTTGGAAACCCGATTTCTAGAAGCTTCTGGAGAGATAATTCGCTTGCCAAATTTGCAATCTCGCATCGTATTGTGCGTGGGGATAGTGTTGCTAGTCTCGCCGTT…
80	123	222				F-box	1	3	OsLysMn1	LOC_Os03g49250	OsLysMn1	MEGGSNDFPGDLLRAVLQRLPPPDLARAACVCRLWRGVASDRAVLEAAFASPWGVRRVVGEPETRAFWRAASLARFALSHTVRRGDTVPGIALKYSIQVTDIKRFNNMMSDHGIYLRERLLIPISNPEILQGSTCYIEMDYNARREVAVFYPQGRPSGKAESSTNTAAAERRSRRILESVKRSLHTDDRTAAYYLSVTDGDPRAAMMEYSEDLRWERQQTGH	ATGGAGGGGGGGAGCAACGACTTCCCGGGGGACCTCCTGCGCGCGGTCCTGCAGAGGCTGCCGCCGCCCGACCTCGCGAGGGCGGCGTGCGTCTGCCGGCTGTGGCGCGGGGTCGCCTCCGACCGCGCCGTGCTGGAGGCCGCCTTCGCGTCGCCCTGGGGGGTGCGCCGCGTCGTCGGCGAGCCGGAGACGAGGGCCTTCTGGCGCGCCGCGTCCCTCGCCCGGTTCGCGCTCTCGCACACCGTCCGCCGCGGGGACACCGTCCCCGGCATCGCGCTCAAGTACTCCATCCAGGTGACCGATATAAAACGTTTCAACAACATGATGAGCGACCATGGGATCTACTTGAGGGAGAGGCTTCTGATACCGATCAGCAATCCTGAAATTCTTCAGGGTAGC…
38	81	340					1	3	OsLysMn2	LOC_Os06g51360	OsLysMn2	MGISHPLSDDFDASPVLSPPPPPSSCCPPAHDDHYLEHQVSRMDTLPGLAIKYGVEISDIKRANSLMTDSQMFAHKMLLIPLPGRPMPSSVRLNGSGQKMKRAWAPNNQQNRDVTDSLDSSNYNSSKQQMSLAMSTLQSYYGLTPQNGAMTDAGTEMSLYSKGSLERINSETLVTSSRLPDTHNTDRSRNSEDTSNGFSATNGASGAKINGTAKAKQDGSIRRRQKVEADQVSNTTDTQDDVFTDPIKMTKSLLPRPISSIRQNMDTSNPESSLKSNGSFLSGFRSVRKSPSTPNFADAENGISMWSSSAWTFNHESFTRPLLDGLPKPTAPRRTKAALD	ATGGGGATCTCCCACCCGCTGTCCGACGACTTCGACGCTTCTCCCGTGCTCTCGCCGCCGCCGCCGCCGTCCTCATGCTGCCCCCCCGCCCACGACGACCACTACCTTGAGCATCAGGTTTCCAGGATGGACACGCTCCCCGGCCTCGCCATCAAGTACGGCGTCGAGATATCTGACATCAAGAGGGCAAACAGTTTGATGACTGACAGCCAGATGTTCGCACACAAAATGTTGCTCATACCTCTACCAGGAAGACCCATGCCATCCTCTGTAAGGCTCAATGGTTCTGGTCAGAAAATGAAGAGAGCGTGGGCTCCAAACAATCAGCAAAACAGAGATGTTACGGATTCGCTAGACTCATCCAACTACAATTCTTCTAAGCAGCAAATGTCACTCGCC…
70	113	368					1	3	OsLysMn3	LOC_Os10g34420	OsLysMn3	MSRPHLPKDDHAFANGFLFDGVARRPGEIEEAAAFAAAADVAITIAAEQSGSPSSSTAPPMSSCGQYMLHRVGKLDTLAGIAIKYGVEVADIKRLNGLSTDLQMFAHKTLRIPLPGRHPPSTYQQNGSYEGDDRECTPPRRLHDDILDSVLRTPKHKASPAMSLLQGYYGLTPPPKKDTTHEGTEMAVYRKGKSVFLDDDPWFGEPPDSDPFPFQHRKTRSLAIGSSLLNGETEENGDSEKLIRRRQKADGELLPREENGSSAVLARAGKGLALRPKSGSRQDLNKSQQNLIALAEPSFGDGLHAVRKSSSTPEFQEPESNSSSTSSSIWSTSKWTLKPDAFTLPLPLPLFDNIPKPIAAWRNKAARD	ATGAGCCGCCCCCATTTGCCCAAAGACGACCACGCCTTCGCCAATGGGTTCTTGTTCGACGGCGTGGCCCGCCGCCCCGGCGAGATCGAGGAGGCGGCCGCCTTCGCCGCCGCCGCCGACGTGGCCATCACCATAGCCGCCGAGCAGTCCGGGTCCCCCTCGTCGTCCACGGCGCCGCCGATGTCGTCGTGCGGGCAGTACATGCTCCACCGGGTGGGCAAGCTCGACACCCTCGCCGGGATCGCTATCAAGTACGGCGTCGAGGTAGCGGACATCAAGAGGCTGAATGGCCTATCAACTGACCTCCAGATGTTTGCGCACAAGACGCTGCGGATTCCGCTCCCCGGGAGGCATCCTCCGTCGACTTACCAGCAGAACGGTTCATATGAGGGTGATGAC…
59	102	346					1	3	OsLysMn4	LOC_Os03g01990	OsLysMe4	MGVPSAPAPDAHRRGVFLLSVGAGGGGAGTAVVEVEVEHPHSLSLSPPPMSSCGRYILHRVCRFDTLAGVAIKYGVEVADVKRVNGLTTDLQMFAHKTLRIPLPGRHPPAATATATAPSHPPPSSSPAATHRPREWATRRPPKNSALDPLLKPPQSTVAPSMDLLQNYYGLARPPKGDPENEGTEMATYSIGQHTKARSLSTGFSLVNGEVDDAEKPIRRRQKSDAEFSTREGNSGGVLMKAGPGLALRPKSGSRPEINNSQQDLVATAVPSYGDGLQAVRKSSSTPEFQDSDNSIASVWLKSKWNLKPDAFTLPLPILLLDSIPKPIFDTFPKQIAAWRNKAARD	ATGGGCGTCCCCTCCGCGCCCGCGCCCGACGCCCACCGCCGCGGCGTCTTCCTCCTCTCCGTCGGTGCTGGTGGCGGCGGCGCCGGGACTGCGGTGGTGGAGGTCGAGGTGGAGCACCCGCACTCGCTCTCCCTCTCGCCGCCGCCCATGTCGTCCTGCGGCCGCTACATCCTCCACCGCGTCTGCAGGTTCGACACCCTCGCCGGCGTCGCCATCAAGTACGGCGTCGAGGTGGCGGATGTGAAGCGGGTGAACGGCCTCACCACCGACCTCCAGATGTTCGCCCACAAGACGCTGCGGATTCCGCTCCCCGGTAGGCACCCACCCGCCGCCACCGCCACCGCCACCGCGCCATCCCATCCTCCTCCCTCCTCTTCCCCTGCCGCCACCCATCGTCCC…
87	133	422					1	3	pp103923			MNKLNDFLVMKTPLRFVISEAGINVPVFVASHQTTFRGGEPGDVYFDITLRTWRELKVAKTAGSGTSGGTAVNKKQRTDMKEKNKTYTVKAGDSLSKIAKLELGDSSKWNQIYKLNQKVIGKDPNAIKPGQKLDKYDLTPLVEAINLRDSLEQIAYQGTVNLVVTPDLPPIAPGMAIRISGIPYGKKDYVTLLHPAVVWEVETTNNGMKRMTITLYDRTIYLDKSEDEYLFPAKQTATQRFKKYASDWNLKIAKLPDTGKELGRAVYRTQSLYASMFADLRATAKAGGKLYHPRMIASGLELYELGTNPDVYVLEAVTDTMQTRTLEGAATKVKVLATAASETGKEVPSKVLAIEEKDVAKYGQLQAIIQDDEVKNGAAARELARSKLRGIQETITVNA…
120	163	261				F-box	1	3	pp116069			MGGSHARFRERVVDKASYFTNAQEKGKQIEGFENRIFPNQKVEGNASAFTDDLWRIILELLPVTALGQAACVCRLWHTIATEPAVLAAAFMAPWGLNKVVGTPLSKTFWRGQLGQFVISHALQRQDTIAGLAVKYGVQVQGIRRVNNMMSDHGIHSRERLLIPVSRPELLVGQTCFIEMDAHAKREVGVLYLDGSKPNRKDAARAEARAQRRLKTEVMESLKRSMRVDDSTAQYYLALAEGDVRGALQEFSEDLQWERTAQ
331	374	679					1	3	pp169911			MVALILFLPKLRKNVTDRLVLDPLIKPSASTVQLPFSNVMEISDSFQLHVPAHKSPSRGCRSWERATIAKRNYRKPDTQMPANTVGESSNLLTTSLQSHHLPSGRKKQLYPVTIRSGHSEAANRQKRENRDEYAPEAQMMLCGIRILEHARKRTGLDAGGIECGGRHEDRWLITRRSPQQPHKRSSRSTHLPPDPPIPPSSSDEAPAITYSQTRPADEYRSLAGCPFCGWGIASRMVLGVANCYSGTESEEDKVRFVCETYAGRGDLGGSGQMFGLRRPLEVVQVLRICACFGVGVSANLKLRFLIFPSREDPSQSSSDANTSGSAVYIEHTVSKLDTLAGVAIKYGVEVADVKRLNGLTTDLQMFALKTLRIPTPGRHPPTTASADSSNSRWETLTSR…
212	255	533					1	3	pp64160			MADRFGFQKIQKPSGSGNKNLRTEHDMAQLRRSAADENEAESRMINAEFVGDGSSLSCECTAELGWAAIRGNASAREGGIRVCSSFGVVAGGGMVAHAERFGCGINVLELKCSCSLASHFRNAKRICGGMVVMWRGKSLCRCMIELLAREGFPVNFPDEDSWGKVAAASFLVTLVTEKDCSRAGMPSSSAMTERLPSNTEASTSNSAAYIEHTVTRLDTLAGVAIKYGVEVADVKRFNGLTTDLQMFALKTLRIPTPGRHPLSAVLSNPSQSRCDDFAPSVRPYRAGSCDVNLPGSGMLKPWEKTQDTPTMDLLRSYYGLPSSSGRVGEGLEMTTLYSDRAIDLDDEVFLPMFRPPHIADSQKHCSGDYRTNRCGYVRESCNNLLDSCWSAKASGSTES…
83	126	164				F-box	1	3	PtLysMn1	EUGENE3.00700251	PtLysMn1	MDSHVSLASFTCRDTLIMILRKLGARDLARASCVCKLWRDMASDDAIVRPAFMEPWKLKEIVGEPVSGSFWRENGIWKFAISHKIAREDSVTSLAKKYSVQVRDIKLLNNMTSDNGIYSMERLLIPIINPNSLINGICYIELDTYAKREVLVLYPGGQPDKKLM	ATGGACTCCCACGTGTCACTCGCATCCTTCACATGCAGGGACACGCTAATTATGATCTTACGAAAGCTTGGAGCTCGAGACTTGGCACGTGCAAGCTGTGTTTGCAAGCTGTGGAGAGACATGGCTTCTGATGATGCGATTGTGAGGCCTGCGTTTATGGAACCATGGAAGTTGAAGGAGATAGTGGGGGAGCCTGTGTCTGGGAGTTTTTGGAGAGAGAATGGGATTTGGAAGTTTGCTATTTCACATAAGATTGCTAGAGAAGATTCTGTTACTAGTCTTGCTAAGAAGTATTCTGTTCAGGTTAGGGATATAAAGCTTTTAAATAACATGACAAGTGACAATGGCATATATTCAATGGAGAGGTTGTTAATCCCCATAATCAATCCAAACAGTCTC…
83	126	223				F-box	1	3	PtLysMn2	FGENESH1_PG.C_LG_V000316	PtLysMn2	MDSHVLLEVFTCRDTLIMILRKLGARDLARASCVCKLWRDMASGDEIVRPAFMEPWKLKDIVGKPVSGSFWRDSGIWKFAISHKIVKGDSVASLAVKYSVQVMDIKRINNMTSDHGINSRERLLIPIINPNLLINETCYIELDIHAKREVAVLYPEGKPDEKLMSKGSSSDHGKRRVIDSLKRSMQVDDGTAQYYWSISNGDPRAALTEFSADLRWERDAGLG	ATGAAGATGCGGATGGAAAGTAACGGCGGCAGTCATCGCCTTCACCATCACATTAATCAGAAACAGAATCTCAAGTACGGTCAGTTTTCTAATCACGAGGATGAGATAGATCATCAAGTTTTTGATCTCTTTGGTAATTGTAATAGCAGAAGTAATGGTAAAGGGAAGAATCGGTTTACAATGCCGTCGCCATCATCAACTACAACAGCAACGACGATGTTGTCTGCTTCTACCTCTTCAAATAGTGGCGTTGGATTCATTGAACATCCGGTTTCGAAGCTGGATACACTTGCCGGCGTTGCTATTAAATACGGCGTTGAGGTTGCTGACATAAAAAAGATGAATAGCTTGGTTACGGATCTTCAAATGTTTGCTCTCAAGTCACTCCAGATTCCACTT…
44	87	138					1	3	PtLysMn3	EUGENE3.27750002	PtLysMn10	MLIKAGSALMVPRGANVRADVAGHVADNGQISFAPEIVTRRTTIKARKRDTLISVANRYGVSASNLADWNDLKSSATLHAGQSLVAYLPVRASSGGNARAAKSTGTTRKVAVQPQNRNAKVSVTTAPRGGKPSKVKKR	ATGCTGATCAAGGCCGGCTCCGCGCTCATGGTGCCGCGCGGCGCCAACGTGCGTGCCGACGTGGCCGGCCACGTGGCCGACAACGGCCAGATCAGCTTTGCCCCCGAGATCGTCACGCGCCGCACCACCATCAAGGCCCGCAAGCGCGACACGCTGATCAGCGTGGCCAACCGCTACGGCGTCAGCGCATCCAATCTCGCGGACTGGAATGACCTGAAGTCCTCCGCCACCCTGCATGCCGGCCAATCGCTGGTGGCCTACCTGCCGGTGCGCGCCAGCAGCGGCGGCAATGCCCGGGCGGCCAAGTCCACCGGAACCACACGCAAGGTGGCCGTGCAGCCGCAAAACCGCAACGCCAAGGTGTCGGTCACCACGGCGCCGCGTGGGGGCAAGCCATCC…
89	132	408					1	3	PtLysMn4	EUGENE3.00070758	PtLysMn11	MESNGSQHHHLHQDQNFRYSQFSNGGVYDYHDNHNDEIDQVLQFYSNYNKSEINGKGKGRIILPSPPSTTTATSSASTSSNVGSGFIEHPVSKLDTLAGVAIKYGVEVADIKKMNGLVTDLQMFALKSLQIPLPGRHPPSLFLSNGFDTPRLSSYEQTPPRGLQSDVFDSFQYLNPKSSQLKVSPAMSSLQGYYGLKPKDQKNTSKGFEMAVNRNGYSHHLEGGLYLKPSPASHPPLCLHRKTRSWVNELLDENNELVNKLFLDDAKEIESEKLVRRRQKSETDFTSIDSDLLIREENSGAAFSTITGKCLALRPKAGNRATKNVEAAGLISAQSGPRDVADGFPMVRKSSSTPSLNDQDSISSSIWPTSKWSLKPDLQALSASTITRPIFDGLPKPTT…	ATGGAAAGTAACGGCAGTCAGCATCACCATCTGCATCAGGATCAGAATTTCAGGTACAGTCAGTTTTCAAACGGCGGCGTTTATGATTATCATGATAATCACAACGATGAGATAGATCAAGTTTTGCAATTCTATAGTAATTATAACAAGAGCGAAATTAATGGCAAAGGGAAGGGTCGAATTATACTGCCGTCGCCACCATCAACTACCACAGCAACGTCGTCTGCTTCTACCTCTTCAAATGTTGGCAGCGGATTTATTGAACACCCGGTTTCCAAGCTGGATACTCTTGCCGGTGTCGCAATAAAATACGGGGTGGAGGTGGCTGACATAAAAAAGATGAATGGCTTGGTTACAGATCTTCAAATGTTTGCTCTCAAGTCACTCCAGATTCCATTA…
69	113	286		x			1	3	PtLysMn5	EUGENE3.00410184	PtLysMn9	MEVKLSHRRFSDLSLPRFHFPNPKTTFPSPSLKWWVNSKKHFTVLAERWRFHIQDISKGQSSTNPYLLHVVKEGETLTSISKQYGVSIYSVAAANKNILDVDLVFEGQLLNIPAAAPAGTQVYQIKKCESPSFDQLERLQNFMKIMDGVLNQKPFITVTTLRLPHAKATGYFLVLVPALAFCIRCIIGAFHTRARRNLGCQASNESRRHHDVPESKRWKHALSDIREPDNLDGEPILNSTGTSADQDQNSFEEVSHAYDKLEHEYQKFLSECGISNSGYWRGGSTG	ATGGAAGTGAAGCTTAGCCATAGACGATTCTCTGATCTTTCTCTTCCCAGATTCCATTTTCCAAATCCTAAAACTACCTTCCCATCTCCAAGTTTGAAATGGTGGGTTAACAGTAAGAAGCATTTTACCGTTCTTGCAGAGAGATGGAGATTTCATATTCAGGATATTTCAAAGGGTCAAAGCTCCACCAATCCCTACTTGCTTCATGTGGTCAAAGAGGGTGAAACATTAACTTCAATTTCCAAGCAGTATGGGGTGTCTATATATTCTGTTGCTGCAGCTAATAAGAATATATTGGATGTTGATCTTGTTTTCGAAGGACAGCTTCTTAACATTCCTGCAGCTGCCCCTGCAGGCACTCAAGTGTATCAGATCAAGAAATGTGAATCGCCTAGCTTT…
30	73	359					1	3	PtLysMn6	ESTEXT_GENEWISE1_V1.C_LG_XII0635	PtLysMn6	MSPSNSNIAISNGGGSGDSNSSTGKNYIEHQVSKRDTLAGVAIKYGVEVADVKRLNGLSTDLQMFALKTLLIPLPGRHPPSPILSNGSASPGGNDVDMTPPWPRHSNVLETLESLSLKSPQQKVSPAMSTLQNFYGLKSSKRKDSAEGMEMAVYRRGSLDYLNEGLLHRATPVSGPSYSNHRSINLADDFLSENGLAAEYNPLSEAREGEGEKSNEKFVRRRQKADADPRSGTTEKLLKEENNGGSRAFSPVTGKGLSMRPKSASRTSLGAESEPGWLNAMPVGLGDSIIADVSDGVRKSSSTPSLQDQENSYSSSVWPTSKWSLKPDLQALSTAAISIPIFDGLPKPISGRRSKAALD	ATGTCTCCTTCAAATAGTAATATTGCTATTAGTAACGGAGGAGGAAGCGGTGACAGTAATAGCAGCACTGGTAAGAATTACATAGAACATCAAGTTTCTAAGAGGGACACTCTTGCTGGTGTTGCCATCAAATATGGTGTTGAGGTGGCCGACGTCAAAAGGTTAAATGGGTTATCTACAGATCTTCAAATGTTTGCTTTGAAGACTTTGCTTATACCATTACCAGGAAGACATCCACCTTCTCCCATTTTGTCTAACGGTTCTGCTTCTCCAGGAGGAAATGACGTTGACATGACACCACCTTGGCCACGCCACTCGAATGTGTTGGAAACACTCGAGTCTTTAAGCCTAAAATCACCTCAACAGAAGGTTTCTCCAGCTATGAGCACTTTACAGAAT…
106	154	156				BON	1	3	PtLysMn7	FGENESH1_PG.C_SCAFFOLD_17250000001	PtLysMn7	MGLFSFIKEAGEKLFGGSAAQAAEPAQDLNAKAAKAIETYIGTQNLGVSDVKVQFDGSQGKVTVLGTAPTQAAKEKVTLCCGNVSSVQSVDNQMTVTNPEPEAQYHDVVRGDTLSAIAKKFYGDANKYPVIFEANKPMLSHPDKIYPGQKLRIPAL	ATGGGACTTTTCAGTTTCATCAAGGAAGCCGGCGAAAAGCTGTTCGGCGGCAGCGCCGCACAGGCAGCCGAGCCTGCGCAAGACCTGAATGCCAAGGCCGCCAAGGCCATCGAGACCTATATCGGCACGCAGAACCTGGGCGTCAGCGACGTGAAGGTGCAGTTCGATGGCTCGCAGGGCAAGGTCACGGTGCTGGGCACGGCCCCCACCCAGGCGGCCAAGGAAAAGGTGACGCTGTGCTGCGGCAACGTCTCCAGCGTGCAGTCGGTGGACAACCAGATGACGGTGACCAACCCCGAGCCCGAAGCCCAGTACCACGACGTGGTGCGCGGCGACACGCTGTCGGCCATTGCCAAGAAGTTCTATGGCGATGCCAACAAGTACCCGGTGATCTTCGAG…
21	66	77					1	3	PtLysMn8	ESTEXT_GENEWISE1_V1.C_LG_XV1675	PtLysMn8	MISVHLVCGCLEVEAKEIVTYTVQENDTLTGIAELLSAELTGIENLNERFTRNPNLIDVGWVLFVPREKNGIQAPKQ	ATGATTAGTGTGCATCTTGTATGTGGATGCTTAGAAGTAGAGGCTAAAGAGATTGTGACATATACAGTTCAGGAAAATGATACCCTAACAGGGATTGCAGAACTTTTATCTGCAGAACTGACTGGGATTGAGAATCTAAATGAAAGATTTACTCGAAATCCAAACTTGATTGATGTCGGATGGGTTTTATTCGTTCCCAGAGAGAAGAATGGAATTCAAGCACCAAAACAA
3	49	199					1	3	ZmLysMn2		Zm11344	MQYQIGPGDTYWIVSTTKLQNLTQYQAVERVNPTLVPTDLDVGTMVTFPVFCKCPAVTDNDTTLVTYVMQPKDTERHDAAAACACTEDERAAAAPLPVRVSRPGTVVEHDHGHGQIYSTRWSRRLKERVEYLCKMNVLVGEVDNPVTNGRIKGSQQFVVENYVDISRFQWRIHNSRLVQHNRPGDRVSDGGGNRPRASS	ATGCAGTACCAGATCGGCCCAGGGGACACCTACTGGATCGTCTCCACCACCAAGCTACAGAACCTCACGCAATACCAGGCCGTGGAGCGCGTGAACCCCACGCTGGTGCCCACCGACCTCGACGTTGGCACCATGGTCACGTTCCCCGTCTTCTGCAAGTGCCCGGCCGTCACCGACAACGACACAACGCTCGTCACCTACGTCATGCAGCCCAAGGACACTGAAAGACACGATGCGGCGGCCGCCTGTGCATGCACTGAGGATGAGCGCGCTGCTGCTGCTCCTCTGCCTGTGCGCGTTTCCCGCCCCGGCACGGTCGTAGAACACGACCACGGGCACGGCCAAATTTATTCAACTAGATGGAGCAGAAGGCTGAAGGAAAGAGTAGAGTATTTGTGT…
37	80	117					1	3	ZmLysMn3		Zm16437	MGVKQVLVRPRYGDEDVVDQSPPPPMSSSPCGRYVHHRVCRFDTLAGVAIKYGVEVADVKRANGLTTDLQMFAHKTLRVPLHGRHAPSPPSSSPSHAARFILSLSLSLPRTHDHHNS	ATGGGCGTCAAGCAGGTCCTCGTCCGCCCCCGCTACGGCGACGAGGATGTCGTCGACCAGTCGCCGCCGCCGCCCATGTCGTCCTCGCCCTGCGGCCGCTACGTCCACCACCGCGTCTGCAGGTTCGACACGCTCGCCGGCGTAGCCATCAAGTACGGCGTCGAGGTGGCGGACGTGAAGCGCGCCAACGGCCTCACCACCGACCTGCAGATGTTCGCGCACAAGACGCTGCGGGTCCCGCTCCACGGCAGGCACGCGCCGTCTCCTCCCTCCTCGTCCCCAAGCCACGCCGCCAGGTTCATCCTCTCTCTATCTCTCTCGCTTCCACGCACGCACGACCATCATAATTCATAA
89	133	213		x			1	3	ZmLysMn4		Zm20323	PIKRLSGSEDLLVGVACKCEAINDTMTAFFHDTQYEVEPGDTPDNVKSNNFSGLAMNVGDGRTLIAGTTIAVHLPCGCSSTAPEGVLSYSVQEEDTLSTIASLFSSRQQDILNLNPILRNADFIRTGWILFIPMGVAGSSKKGIGSMRIIIAASVSAAVLLFCVLAVILRRRRRSSQHNVEAPEIKMERAPSNTSIAALESRFFPTMRTNGLL	ATGGTTGCAGATACTGACCCGTTCCAAACAGAGAGGCCTGTCATTTTTAGTTTGAAACAAGTTGGAGATGCAACAGCTGATTTCAGTGAGAAGAGAAAGATCGGTGAGGGAGGATATGGCAGCGTTTACCTTGGTTTCATAGGAGCACATGAAATTGCAATCAAGAAGATGAAAGCAAGCAAATCGAAGGAATTCTTCGCTGAGCTGAAAGCTCTGTGCAAAGTACATCACATAAACGTGGTTGAGTTGATAGGTTATGCTGCTGGGGATGATCACCTGTACCTTGTGTACGAATATGTGCAGAATGGATCACTTACTGACCATCTGCATGATCCGTTGCTGAAAGGTCACCAACCTCTTTCATGGACTGCAAGAACACAAATAGCATTGGACGCAGCG…
66	367	369			x		2	4(1)	cr1			RRPFLPAPFVPTPLLILTFATTVRRRHTAPLLNPELACDGSPEISGPVCVHRFRQWALPPGCLQVHVVTDGETCLSLAAAAGLSLEELLQLNSGKKHKAGLKGGMGLRPPPPPAPVSPRPPRPPPRPVGAPPYPAAKCGESYRLIQAQSCENVVSFFGLPSVAFLVSINPGLDCSGAPRRTITICINSFKPWALPATCIATHTVWDGDTCDGVAAAAGLASPESLYDLNDGLDCYNLLRGMTLPPRPPPTPPYERPAICDKWHIMFKYQYCRDVVQLYGLDSEYDLELLNQDVVICPRAPQTRRICVNTFSQWLLPPSCIQFHYVWDGDTCASIAQLFGVPLPDLLQRNAAGLDCTQLRRGMRLCTRTL
1455	1851	2319				pep_c1	2	4(3)	cr148547			MQAMLCAAEEAAAATCVSTSGGWVDDVYRYAMKSNLLPRREWLRLNGYNDSTPLEEQTCKALSQQPPPPPPSSPAVDRAARPLINRIAGWEDVPASAPALRKVLANQPAVALVHASRDWYAVTATHDVFNGTCSHQLADANHAVVIVGYTPEHWIIKNSWGTKWGKGGFMRLPHLLNGTNNPCGLLNALTYPVIDGAFCAKVVKVSNNATSLRSLAADYSTKERNITSDDIFRVNSHLPQGLNASDPIQQGTNVYIPPCSRGALKPPKPEASCGTTYQVNALFSPPSPPMPSSPTPMSTGTHRRSALAPGIASSSYAFGDFGVVNAFELGGEEGVRAQREHAAQLRQAEEQAQAATVAHYEARRDERRRRRLAGLEQGLGLGLGLEQGERMAQGEQHGT…
277	322	322		x		c2	1	4(3)	cr156645			MAGKLCVSVIEARNVQADDFAGKNFYVKLRVGSNEVKTDVVKGSLAPKFLKDCRLAVPTPESDYLRIELLQVGPRGDLVVGSDDLRLLSITARGTIVHWFSLKTASRSVSAELCLVLRFLSAGANRPMSPTYAIAARQARERALDGSSEPQGPGRSAFRDLPAPATPTASTSTRYANLAAAASSPDSPAAPGLASPALSNGGGPAGSRYASPAARAATPAQASPPGQVAASPVAEPRSGPKRGPRIKGGQVPLPLAVLGGLVVGALMYMWRKRPVYYEVQEDDTLCHIASCFKKRVEDVYAKNKTILKNPNRLYPGDRLRIR
1520	1748	2266			x	WSC, pep_c1	2	4(3)	cr190654			MRSTRSLVPWAPSVLVNTTALGPDYNSLRAYRTYVVSCIWWASSDRVGVKLTSQGGSLGADQPAPEEYEDAATFPGEKTSQTLRGLTSTNGAPPPDTGPHDTQPPSTPPLPPPPKSSPLAGRPPPPQPTSFMPLTGWSTPPLPAPPKSSPLAGRPPPPQPTSSLPLTVVVKQNAIGCYGDDSVDRALDGYLSTYQFGMTVELCAATARSLGLPYFGVQAGGHCLAGNNLTRATQYGPATACVSNCTGNSNQKCGGGWQQNLYFTYPEDVCRSNPCNDAGVTVGANCTAVPGGVGLSAYTCSCPDNSIQWIGEPACICDEGYVLSNGACVGTLRIWHRPGYLKYTQLSELRIGNWSVVYPDDPLTNNTLVWKQRAASTSKTTLVVFQPPVVGRWVTYQNK…
1595	1812	2203				SCR,WSC,pep_c1,lectin_c	2	4(3)	cr190655			MEYNMGEAVWAAVYGQAPTSHKTPLPSTAGGAPGIWKNSPGRLQQILGSNGTIAGGRPPPRPPPLPSPPATATLVSGISIRLVAVQFFAATNTTPALFRPFNISSGTAGGLGYAVARVTRTNATALTVPVCLPGWSDTFAAIACQGAGMPSGRAVRTDGSPGSYPNLNSPESTILTDLSCPPGVMSLAACTAVLRQYSAGQCKSLGAALCDEAAPPLSVDPAQSPPMGDEPALPPGAGFEPPGGPADGDVRLVGPEAPLRGRLEVYYQGVWGTVCDDNWDKKGNLAAQVVCEQLGFIGGAWSTITTPTAYGPPGPVLLDTVFCGANATRLDECTHDPWYQTDCDNTEDVVVACVGGCYPFYAVDGDTTDETKMLHTAAGDTLPWLSIDLTNVSRITSVR…
57	101	203					1	4(3)	cr2			KYQYCRDVVQLYGLDSEYDLELLNQDVVICPRAPQTRRICVNTFSQWLLPPSCIQFHYVWDGDTCASIAQLFGVPLPDLLQRNAAGLDCTQLRRGMRLCTRTL
111	154	577				ABC1	1	4(3)	cr8			MYELCIALRGFYLKAGQFIGSRGDFVPEQICKKLTLLCDKVPPMSAAATKAALQRELGVQDLGQLFEWIDLEQPLGSASISQVHKARLRRFSRSELARAANSLKRQRPSDWEVAAGQGAWDVCNALGMSLRELRSLNKGVDLDHLQPGQRIKVLQPKCLQLHDHQPAGAAGSAAGGAGSGSGGGSGSGGARGRSSSSSSSSDGGGSGSSSSSPDLPPAVAALMHAVAVGDAPKNGLVAVKVQYPDALPVMTSDLSNIRAAAFYLSKTELKASAAAQHWGQVFGAAGAKLFVPRVPVSIHALHPRAPRRLQFDLVSAVDELNKQIRLEFDFTREARVMDTIAEHLAPISSRLQVPRTVGGLVTRRALVMSFLEGVPLLEASSRVAQLSPLQRDLAKRRIL…
104	199	219			x		2	4(1)	LjLYP1		AP006536_8.1	MKLKTGLLLFFILLLGHVCFHVESNCLKGCDLALASYYILPGVFILQNITTFMQSEIVSSNDAITSYNKDKILNDINIQSFQRLNIPFPCDCIGGEFLGHVFEYSASKGDTYETIANLYYANLTTVDLLKRFNSYDPKNIPVNAKVNVTVNCSCGNSQVSKDYGLFITYPIRPGDTLQDIANQSSLDAGLIQSFNPSVNFSKDSGIAFIPGRGMLSFLF	ATGAAGCTAAAAACTGGTCTACTTTTGTTTTTCATTCTTTTGCTGGGGCATGTTTGTTTCCATGTGGAATCAAACTGTCTGAAGGGGTGTGATCTAGCTTTAGCTTCCTATTATATCTTGCCTGGTGTTTTCATCTTACAAAACATAACAACCTTTATGCAATCAGAGATTGTCTCAAGTAATGATGCCATAACCAGCTACAACAAAGACAAAATTCTCAATGATATCAACATCCAATCCTTTCAAAGACTCAACATTCCATTTCCATGTGACTGTATTGGTGGTGAGTTTCTAGGGCATGTATTTGAGTACTCAGCTTCAAAAGGAGACACTTATGAAACTATTGCCAACCTCTACTATGCAAATTTGACAACAGTTGATCTTTTGAAAAGGTTCAAC…
188	282	438				ATP-synt_ab,pep_M23	2	4(3)	pp103839			TLSGGIDPAAFHRPKRFFGSARNIEEGGSLTILATALVETGSRMDDVIYEEFKGTGNMELHLDRKLAERRIFPAIDIRRSGTRREELLLSKEELDKLWMIRKNMNETNEFVDSFIKKLADTKTNDEFLQTLESKQGRGKAANTTIPAPIESLDEAKRAVVEQALFQAFNPYAGLAKSDASSKSNVMVYAVNQGDTLSGIAQRYGLTLRRLVEMNKINNPNFVSVGMRLIISKDEVKHTVKRGETLNYIASRYRVSRELLIDRNPLLKWLSDNLYVGQVVYVPIVGEASLQAEDLQQKRNTSQAASRQVIGRIRERMEWPVKEATITSGFGVRWGKAHKGVDLWNESEAKAPIYAAKSGVVVEAGANRSGYGRMVVLDHGDGLQTFYAHMRSIIVAPGQS…
110	153	555				B3	1	4(3)	pp11			MATSGNAPAAGPKPEKPAEDKNRSKDELIAKAAGAVVAGGIVWSLFKSVTRKEKSQQENEGSLTKEVGHKTKDVAQSAEHKGISAMHTSEAAGGALSHFGNKKLDNCKTIQVHKGDTLWGISRKYNVTVEALMATNGIKDGDNIAAGESIMWPGRWVPELSFTVEPVAIYFCDTWALHQKRINCSPSRNHTDKRQKSLKATISVLSTQNALYFHVNCRIGKITMFISSRPMLGCSSVRVEVAMADEDETELTYEEKRKQRVEENEKKMGELGLLKLAKSVSEGNGGALLKKSTKRKMMSSLEELRLEARRSSRVAAKPAVTYNDAPVLSGLREKVETRHGLPKQYLSDKPRMAAIDAAEAVFKDLRNPAFIKSLLHSHTSGGFWMGLQSAFCKEHLPVD…
118	323	498		0.5		pep_M23	2	4(3)	pp12			MSSWLRDLLPKKEQMAESETQIVVKRKNLLSLFREDDEADAESRGIARELEDTLIRRGGTANSKSAPSLFESENKLGLVLQVFHLWACGSQSPSSHSDPKNTRDFSRDCYQDAEFSTLVVRHGDCLSEISRLVGIPMEVLQRVNSIANIEHLKVAAPQHLFWALSTSMALYKTCVESSLFRFVLRVPCRARFVVGRWIRYLVFLFLVSSSLVRICAFQGRRYHRNINDSVEDVQCWEFATDHVDEVFRLVNIIEAPMQRMQFDSSFCVGDDKTKGEKRVIANWGDTLWSLADEHHVSIDDIRRSNNLPPGSSHLYVGQELVIPSPAQPICMTLSQGPPLRYLLRKENLATIPALKPIVQNKIVELILPKWEPEPFGLPCHGGWLSSFYGWKDGRWYFHN…
220	365	540				pep_M23	2	4(3)	pp14			MRVIITVFVVSIGERRWLCEGEEAFRRTASAPHLCHHVHRLLAWLRAFLVVGLASLDVLGVVMFLCSGIRLEEISVALRCNLARSPSEAYGKWRPPFAEICEMTSWLRDLLPRKEPMADSHSHIVVKRKNLMSLFREDDRADAESRGLSYDLKDALIKKDDSADAKVAQSLFEPESKLGLLVQVFHLWACGSQASSPHSIIKKGEDFSRDCYQDAEFSTLVVRHGDCLSEISRLVGIPMEVLQRVNSIANIEHLKSNFGIEAELNNCNLVSEEHFNLQTLDLHGQLGLLELSKMTAEGEDYVKIYSVVVNGDDKTKGEKRVIANWGDTLWSLADEHHVSADDIRRSNNLPPGSSHLYVGQELIIPSPAQPACMTLSQGPPLRYLLRKENLETIPALKPI…
417	462	532		x			1	4(3)	pp15			MEEPTTPVGHNASTSHFRESDVEFLRASAKEWLEAVLDEDLDDGTSLEDLLADGTVLYRAAQHIRDDDKFPGHGESSSFHVHGTPGGDRKSSLRYQPYPYVETFLNVCREVGLKDLDVFVPSDAVEKKDIRRVCVCLRRLSKKGRSLGIQVPDFDNVKDTLATPRSKMSREAVQKTRESLQQSSSRSTPKSSANGQVSRETSSSIAELRKDDADGVSSKPSVIVETYNKVHHDLGSGAEGREPAATGSNQKVKAAEAGAGASDAADRERVSGGEVAKDRVDRSGDASAPEPAVVSKVLREVRSGSEAVSSLAPKPAVEGKAGAKGGEKPLAKAEETRGEEAQWKATGGSEKGELSGKAGAGGGKGDGGGRVEGGLVWVAALGGVAAIAAGVAGAMFLRR…
432	477	476		x			1	4(3)	pp158682			MHALKQEYEGCNLQTSTIARVQSRVHHPKVVYFRTERGSNEISGEQQTIPATLTQKTKTCSDAANYISSQRGNIWSRLHVLTNQQRGRGDTRGCGESMKRRHRTLPHVASPLTSQLPKGHAVNVGRRVLCPIASHLITAPPFSFSPFVPLLFPNSFSLVQVSRIRPKSSSTPECQHQLRSHSTPTCLYPFAWVNKFLTSRANGQVSRDDLNRYNLEPGVAEETYNKVHHDLDVAAAKRKPIVTESKYKVKVAEPGVDSLHLEDHEHIGSHVDQKKNETKSVSKSSYEMHSSKSQTQEKPKSKPSTAETQKGQFIAKPDVYNDKSRGEPDDDNKGGFSWFPWLAGAATIAGIVAGAMYVKKKNPDADQRVRRVIEDGDHRVKEFIGSGEQRVKDLIGGGK…
176	435	618				pep_M23	3	4(3)	pp16			MARRGGAGDDDRGGGTHAFRCGIASLNRFHRVLLPSIARRVTDCPPFFQLEASFCAGMWMFKIEGAKGIARARDIGFREIVTALVVPFVCCFRLGLSSVSLNQGYCMHILCTEFFKRLLDMDTSTRGKTAVGLLSHGSTVVSRPTAGTRSRLSDRFDVLNTASMSTSTAVGSCTEHVVQRGDWLYDIGRRHNVDLRTLLIANPSLRNPDSLRVGSRISIPSESGCSTSSSSSQSPVPRAKACSEHKEYLTRSAFSSLLMRPEIFSLSKTFVLLGRVLGARNREHKVLDGESLVWLAQKYGTTVKELKRLNNIKNDVIYSGRFSSLHSILQIDRRSAEQAVLGRKASVQERNALADGVLGNIQQPPNCVKPVISACPRSQRMQKTYPIPKLKTVRVRYGD…
54	98	438	x	4	x		1	4(1)	pp162313			MRYMREQNNALERPWRPRKGLVWLFLIQWSFIDLWIAEAGCIPQSGCNTAYAYYKVQANETLDSVGEKFQVTSDEILAVNPSIVDKQSIVTHQPLYIPFNCGCIQDQLLHMFKHQVQRTNTIGFISKKIYEDLTKETWIGYWNGIPNLNFIETGTSMKIPVQCFCGDPRVSLGYGLFLTYVVAACTAGNVSGLASNFNTSEALLRVYNPLVVWNNSQPEQYAFIPVAGDADDITIAGVLLGIAYGVAGALALLSVLAILHHCFTLRQRRRQQREYLASKLKDEDDRPFKHNGGNYLYQQWPPCLPEMMSEALANLITESQSILKGIAVPKLHHNHEDFDANVLETCCKDIVQQHTHSHSFAEQLMRDVGAAIAIATYNGVSSALRNGAVFLLLSPCNQQ…
208	352	521				pep_M23	2	4(3)	pp165961			MLKPVIRVSGNPISVRVGGSGRGLEQSVKPSLNWFPVGFFLSQCSIWSKFECSGDRSSSGSLPKLRNQSPWCDCGLRGRRNRQTAVVACMSCSVTEAFDAYAGNIALNYGKMVFKWPTLRLTRVDSDQFQDPDSLLLDSGIPIHRDSSCNTSPSSWWPSAATAKKSFLHREQSTRSAFASISMRPEMFNLGKTFDLLSQLFLNTKWEHRVDDGDSLAWLAEKYGTTVNALKKFNNMKDDIIYSGSILKIDRRSAEQAVLGRKASVQERNALLDDVAEITQPLKSFKPVLSARPRSQRLQKTHIIPRLKTVRVKYGDTLADIAFEHGLSSEELQRLNNLRDDNIFEGDVLAVSAAGFSQRLGIGGPEQTLKHQLTSGNLKLQGRWKRNHKGFQHAQDKWM…
9	100	325					2	4(1)	pp166453			MGKSESRVLKVAQGDTLWGLGERHGVPWEHIQVFNKLRDHTVYAGEELKLPPQRTKAWVVESGDSAWEIAERFGLTLEEVQDVNGGIPEVLYPGDVLLVPEDAVLRPRQLISLRAVKARLKGIAVHANAKFFDVFPYPQDIDNYREKHRLLLNALRHVESSFIMPAPIGDNGLSIGPLQISTEYHQDAWWQASSTVKYEHCEEVDYAERTVINYWLRYCPWALEFGDWETLARTHNGGPCYWHHFSTTRYWRRVKNALRSRGYIQGIPEFSSSARDNSSIQLFNTHIPFVVPILESKVKDNPDKGASQLQTTSAVMEAATVGVPY
354	397	398			x		1	4(2)	pp18			MKVETQTLTYSLTPRWLQNHSAQSPLANSLPILLLALALAHPLPPRTHFPLSALFPPASGLDSFPRCFFSNRCLCCAVDSMSSNGSKGVSKPDKGGKNENDKVIVKVAGVVVATGIAWSLYKTFNRSDHPLVNTESGIQKDAANAYDNTKRNAQNVKSTADQKSNQVRGGLGDAAGTLVHKLEDVGHKVQDSLHWGAHTAEEKAQAGKESVQEGIREGQRYVKDKVGQIDDKARSSKNELQNKGWGAKNKVESKVKDAEATAEKKANEVKRQSRGFFGQFMSEAKDTKATVGDKSRDAKGTAEEKGREAKDTLKDAGSNIKGYAQDKKEKVQEAGKDIYGKGLDAKNRIDGKQVTIQKGDTLWGLSRKYNVSVESLKAANGIVVGDSLDAGDVITIPK
52	83	225			x		1	4(2)	pp182049			MTRQESPKSIWPSNSSLLLRILVLQYVFMLTWEVGNAACVPEKGCDAAYAFYRTQVGDTLVKIGTLFQTTNERIGAVNPVITDLNFIDQNVPLYIPFRCDCINDQLLQKFQYQVQATDTIENITAIVYENLTQLNWVTGLNSISDPNYVETDRFLVIPVNCSCGNPTVSSDYGLFLTYPVVAGTGGNLSGIASEFNASEDLVRKLNPNVVWENSQPTQYAFIPVR
97	140	145					1	4(3)	pp3			MAANSAKSARPVEGRKGAKDESIAKAAGVVVASGIAWSLFRSITSRGEQQNNGDTLSKEVKLNAGDAALGVSSTRGTSDPAGRKISNFGYKAAGKTVQVHDGDTLWGLAMKHNVSVDALIAINGIKDGDSIIVGDTIILPKALKP
197	240	245					1	4(3)	pp4			MASKTPGMRILGLNGQSLCLLSQHIGQRMNRSSVEDLYRISPIPGYDQDIVLCGGRHTTIPLPLYFNFVGSSGFSPSVTLATNGLRIESLVDILGCDEFIITQVLSEEQSSARMAATGARPSGGKKRGNDENIAKAAGAVVAGGIAWSLFRSITGRRNQQDVDVASSNDVEQKVGDTQAAIRSKTPHFGHKSAGKTVQVRDGDTLWGIARKYNVSVDALMASNGISDGDSIVVGEMIVLPKALKP
423	463	463					1	4(3)	pp5			PPLGNGLGSVLHIRSGGSLRSMSPTHFQGGSAGGGLVMQVSNPVVLPSEMRATSMDILRRMAVAGMEGMPAEAIMAMPLEDITGKPLDLISFEQRPGSLKESLESWYDESNSLTSRKTSKTLSAINPYENGSRGKRNGTTANSNDEYIGLEDIAPMAMLKIEALALEGLKIQAEMADQDAPYGIEIMADEANFKRAGNRVNMLNGPTGISLPEGGAEDVNFMSMAVSLDEWMRLDAGVCGESETEEQTLAVIAAHNAAHKSDSKVHEKQKDNQVATQNSRTGHNRKNASSGLMGDTITLAMLVQLRDPLRNNEPVGAPMMALVQAERVMIPPKPKLGRRISEGDDQEEEDLKKPRFMIVDVTVSGLKTDKSSNSNRRVELWGNQKQLQAGTRWLVAHGM…
212	322	439		2			2	4(2)	pp74139			MGCVRVCEVFQGSDMAASDPRWVESVASLNWVWLPTGTNDGHFATILYLHLSEKLLRSWICLFQQIGVLGWTVLALHQIESFTPMSISELKSQLRQMCRYASRHEVRLLLVSTLLMLSVEIQTANAQQSYNNRSGYACTGRPTCETYALYRTQGSQSLQSIATLFNTTAAEIANASDINPANSTNLLSDLTPLYIPLSCGCAGGIYQAPTSNVVEAGETMYIISNKTYQGLTTDEAIAAANPTVVPTEMQPGQVLKIPLRCACPSTAQRGNNSTLLLTYAIFPDEILDVIGSRFGLTASELQFANNVTDPTSLLAFTTLLIPLVSLTPLSSILFPSPQPPPAISPSLAPAPTLATPVVSKDPSNTPLYIGVAVGAVGMAMAAIMACVLCATVRRHKRTT…
325	368	467					1	4(3)	pp9			MRLGSHDTTGRDGAAADARSKWPIGRCHAARRVAYLSDSAVSQRGEGILGSWCDPSWVAWTEETRAINMSSGGPKGGKNNDENKIIIKVAGVVVATGVAWGLYKTFSRKDHPLVNTEMGIKKDASNAFDTTKSKSQEAKDAADYKASQAKGGIRDAAGNLVHKLEDVGHKVQDTFSRGAHVTEDKAQEGKEYVKDKAQEGKGYVKDKAAQIDDKARSARNDAENRGWGAKNEVESKANEAKQQTRGFFGKARNEANDVKGTFEDKSKSLKGSVEEKGRESKGALKDAGNNVKGFTQDKKEKVQEAGRDLYGKGVDAKKRIDGKQVTIQKGDTLWGLSRKYNVSVESLKAANGIIVGDALDAGDIITIPVATKLTTYPSFKSSLSIASQQRPCSFPGDQS…
112	220	356	x	0.6	x		2	1	Zm8340=13795			MSPFAARVASLAALLLALLLAAPASAANFTCATVGKTCQSAIGYAVPNATTYGELVARFNATTTLAELLGANGLPATTPASTPLAAKATVRVPFRCRCGSNGVGQSDGGPFYVVYPLDGLDHIAREVFGGFVTYQEIATANNITNVNLIVVGQKLRIPLPCTCDQVDGADVMHFAYSVAKGDDPPGIAARFGVTETTLLSVNKITDPKTSLQQGQILDVPLPVCKSSVGNASADYNLLVPNGTYVLTADDCIQCSCSASNYEHLDCTPVKGGRCPAVPPCSGGLTLGQVNGTGCASRMCAYSGYTNTTSLTIHTSLVPANETACQNGGAARAEFAGSVLRTSLIAFLMSLILICLL	ATGTCGCCGTTCGCCGCCCGCGTGGCCTCCTTGGCCGCGCTGCTGCTCGCCCTCCTGCTCGCGGCGCCGGCCTCGGCCGCCAACTTCACCTGCGCCACAGTGGGCAAAACGTGCCAGTCGGCGATCGGGTACGCGGTGCCCAACGCGACCACGTACGGGGAGCTGGTGGCGCGGTTCAACGCCACCACGACGCTGGCGGAGCTGCTGGGCGCCAACGGCCTCCCCGCCACGACGCCGGCCTCGACGCCGCTGGCGGCCAAGGCCACGGTGCGCGTGCCGTTCCGGTGCCGGTGCGGGAGCAACGGCGTGGGGCAGTCGGACGGGGGACCCTTCTACGTGGTGTACCCGCTGGACGGGCTGGACCACATCGCGCGGGAGGTGTTCGGCGGCTTCGTCACC…

## Sheet: plantLYK
Name	accession	sources	Duplication	exon#	motif#	aa	cds
AtLYK1	At3g21630	TAIR		12	3	MKLKISLIAPILLLFSFFFAVESKCRTSCPLALASYYLENGTTLSVINQNLNSSIAPYDQINFDPILRYNSNIKDKDRIQMGSRVLVPFPCECQPGDFLGHNFSYSVRQEDTYERVAISNYANLTTMESLQARNPFPATNIPLSATLNVLVNCSCGDESVSKDFGLFVTYPLRPEDSLSSIARSSGVSADILQRYNPGVNFNSGNGIVYVPGRDPNGAFPPFKSSKQDGVGAGVIAGIVIGVIVALLLILFIVYYAYRKNKSKGDSFSSSIPLSTKADHASSTSLQSGGLGGAGVSPGIAAISVDKSVEFSLEELAKATDNFNLSFKIGQGGFGAVYYAELRGEKAAIKKMDMEASKQFLAELKVLTRVHHVNLVRLIGYCVEGSLFLVYEYVENGNLG…	ATGAAGCTAAAGATTTCTCTAATCGCTCCGATTCTTCTTCTCTTCTCATTCTTCTTCGCCGTGGAATCTAAGTGCAGGACTAGCTGTCCTTTAGCTCTAGCTTCGTACTATCTCGAGAACGGAACAACACTCTCCGTCATCAACCAAAACCTCAATTCTTCAATCGCGCCTTACGATCAAATCAATTTCGATCCAATCCTCAGGTACAACAGTAACATTAAAGACAAAGATAGAATCCAGATGGGCTCTAGGGTTCTTGTACCTTTCCCTTGCGAATGTCAACCTGGTGATTTCCTAGGGCACAATTTCAGCTACAGTGTTCGACAGGAAGATACTTACGAAAGAGTCGCGATTAGTAATTACGCGAATCTCACGACGATGGAGTCGTTACAGGCGAGG…
AtLYK2	At3g01840	TAIR		2	1	MAVSVSKQYMTSLVVILLFISLSSLSPTSTSHSCDPVEEEEEASSFGYVCHSNLQKCHTFAILRAKPPFYSLSDLSRHLGLDADDEYVPKGQLLLIPIECRCNGSIYEASLIKNCVKGDTFRSVSQSLQGLTTCLSIREKNPHISEDKLGDNIKLRLAIRCSCPQEGVSNASFLVTYPVGVRDSVSSLAVRFNTTEDAIVSANNKSGVVPLKPALIPLDHKPEKQGSRKRNPSKKKRSKMKLMIAVSSAIAGVCGLVTLMVFGYLHWKKETQIQTQTQKWISNKDPETRQLSLSIRTTSDKKISFEGSQDGSILDSHNTVGTTTPRKPVLEIYAFEELEKATENFSSSNHIKGSVYFGSLKGKDLAIKQVNADEMKRFDFGLLNDQSHYYNHNVIRVLG…	ATGGCTGTTTCAGTTAGTAAGCAGTACATGACAAGTCTTGTAGTGATCTTGCTCTTCATCTCCTTATCATCTCTCTCTCCAACTTCAACTTCACACAGCTGTGACCCTGTCGAAGAAGAAGAAGAAGCCTCCTCCTTCGGTTACGTTTGCCACTCAAACCTCCAAAAGTGCCACACTTTCGCCATTCTCAGAGCCAAACCTCCCTTCTATTCCCTCTCGGACCTGAGTCGCCATCTTGGTCTCGACGCAGACGACGAGTATGTTCCGAAAGGTCAGTTACTCTTGATCCCAATAGAGTGCAGGTGTAATGGAAGCATCTACGAGGCCAGTCTCATTAAAAATTGCGTTAAAGGAGACACCTTTCGCTCTGTCTCTCAGTCTCTGCAAGGCTTGACCACC…
AtLYK3	At1g51940	TAIR		11	1	MFDVLPQDITADISGGYFFIKKNCSCLTTTHQYTTNTTFTIRQNVGYVYNVTVSAYSGLAFPPNTTRAARAGAVVSVQLLCGCSSGLWNYLMSYVAMAGDSVQSLSSRFGVSMDRIEDVNGILNLDNITAGDLLYIPLDSVPGEPYETSKINPPAPSPAPASSLANGNISDDQVNHTAKSGSHVPYIWIVGGLGVVLALLVLCILVCICLRSSSCSSSEEDGNGHNFQILRKSGFFCGSGRYNCCRSGDFRQTNGETQVVAIPKALGDGMFEIEKPMVFTYEEIRAATDEFSDSNLLGHGNYGSVYFGLLREQEVAVKRMTATKTKEFAAEMKVLCKVHHSNLVELIGYAATVDELFVVYEYVRKGMLKSHLHDPQSKGNTPLSWIMRNQIALDAARGL…	ATGAATCTTACCTTCTACATCTTCTTCTTAAGTCTTTTACCAAGTTTCTCATCTTCAAAGCCAATGAATTGCTCTGACACTACTCGTCTCTGCAGTTCCTTCCTTGCTTTCAAACCAAACCAAAACCAATCTTTCTCTGTAATCCAAAGCATGTTCGATGTATTACCACAAGACATAACCGCCGACATCTCCGGAGGTTACTTCTTTATTAAAAAGAACTGTTCTTGTCTTACTACGACTCATCAATACACAACAAACACAACATTCACAATCAGACAAAACGTTGGATACGTTTACAATGTTACCGTCTCTGCTTACTCTGGTCTCGCGTTTCCACCGAATACAACTAGAGCAGCTCGCGCTGGTGCAGTGGTTTCTGTTCAGCTTCTTTGTGGTTGC…
AtLYK4	At2g23770	TAIR		1	3	MISFSFHLLVFILLSLSSFATAQQPYVGISTTDCSVSDNTTSVFGYSCNGLNKTCQAYVIFRSTPSFSTVTSISSLFSVDPSLVSSLNDASPSTSFPSGQQVIIPLTCSCTGDDSQSNITYTIQPNDSYFAIANDTLQGLSTCQALAKQNNVSSQSLFPGMRIVVPIRCACPTAKQINEDGVKYLMSYTVVFEDTIAIISDRFGVETSKTLKANEMSFENSEVFPFTTILIPLVNPPANTNSLIPPPPPPPPQSVSPPPLSPDGRKSKKKTWVYALAGVLGGALVLSVIGAAIFCLSKKKTKTQTQEETGNLDSFMGKKPPMSDQEFDPLDGLSGMVVESLKVYKFHELQSATSDFTSSSSIGGSGYIGKINGDGAMIKKIEGNASEEVNLLSKLNHLN…	ATGATCTCGTTTTCATTTCATCTCCTCGTCTTCATCCTCCTAAGTCTCTCTTCCTTCGCAACAGCACAACAGCCTTATGTCGGAATATCAACAACTGATTGCTCTGTTTCCGACAACACAACCTCTGTTTTCGGCTACTCTTGTAATGGTCTCAACAAAACTTGCCAAGCTTACGTCATTTTCCGATCTACTCCTTCTTTCTCCACCGTCACCTCAATCTCTTCCCTCTTCTCTGTCGACCCATCTCTCGTCTCCTCCCTCAATGACGCTTCACCTTCAACTTCTTTCCCTTCTGGTCAACAAGTCATTATCCCTTTAACTTGTTCTTGCACCGGTGACGATTCACAATCCAATATTACATACACAATCCAACCAAACGATTCGTATTTCGCCATTGCT…
AtLYK5	At2g33580	TAIR		1	3	MAACTLHALSVTLFLLLFFAVSPAKAQQPYVNNHQLACEVRVYDNITNGFTCNGPPSCRSYLTFWSQPPYNTADSIAKLLNVSAAEIQSINNLPTATTRIPTRELVVIPANCSCSSSSGGFYQHNATYNLSGNRGDETYFSVANDTYQALSTCQAMMSQNRYGERQLTPGLNLLVPLRCACPTAKQTTAGFKYLLTYLVAMGDSISGIAEMFNSTSAAITEGNELTSDNIFFFTPVLVPLTTEPTKIVISPSPPPPPVVATPPQTPVDPPGSSSSHKWIYIGIGIGAGLLLLLSILALCFYKRRSKKKSLPSSLPEENKLFDSSTKQSIPTTTTTQWSIDLSNSSEAFGLKSAIESLTLYRFNDLQSATSNFSDENRIKGSVYRATINGDDAAVKVIKG…	ATGGCTGCGTGTACACTCCACGCGCTCTCAGTCACCTTATTCCTCCTTCTCTTCTTTGCCGTGTCACCGGCGAAAGCTCAGCAACCGTACGTCAACAACCACCAGCTCGCCTGCGAGGTCCGTGTCTACGACAACATAACCAACGGATTCACATGTAACGGCCCACCTTCTTGCCGCTCATACCTCACTTTCTGGTCTCAACCACCGTACAACACGGCGGACTCAATCGCCAAACTCCTCAACGTCTCCGCCGCAGAGATCCAATCAATCAACAACCTCCCCACAGCCACCACCAGAATCCCAACCCGTGAATTAGTCGTGATCCCAGCTAACTGCTCCTGCTCCTCCTCCAGCGGAGGATTTTACCAACACAACGCCACTTACAATCTCTCCGGTAAC…
GmLYK10		DOE JGI		1	2	MIIAFHMKALVFFLWLFVPSLGKDLLSCETTSPDASGYHCIENVSQNQCETFALFLTNSYYSSLSNLTSYLGLNKFVIAQANGFSADTEFLSQDQPLLVPIHCKCIGGFSQAELTKTTVKGESFYGIAQSLEGLTTCKAIRDNNPGVSPWNLDDKVRLVVPLRCSCPFSSQVRPQPKLLLSYPVSEGDTISNLASKFNITKEAIVYANNISSQGLRTRSSLAPFTSILIPLNGKPIIGPLVKPKEPDSGNQTTSIPVTSPHKKSPMWKTELCIGLAGVALGVCIAFAAAFFFIRLKHKKEEENSCKEGDLELQYLNQSVRTTSTSDKKVSFEGSQDALDVKIVDALPRKLLLDTYTIEDVRKATEDFSSSNHIEGSVYHGRLNGKNMAIKGTKAEVVSK…	ATGATCATTGCATTTCACATGAAGGCTTTGGTCTTTTTCCTTTGGCTGTTTGTCCCCTCATTGGGCAAAGACTTGCTAAGCTGTGAGACAACTTCACCTGATGCCTCTGGCTACCATTGCATTGAAAATGTGTCACAGAACCAATGTGAGACATTTGCACTCTTTTTAACAAACTCTTACTACTCCTCTCTCTCCAACCTCACCTCTTATTTGGGACTAAACAAGTTTGTCATAGCACAAGCAAATGGTTTCTCTGCAGACACTGAGTTCCTCTCCCAGGATCAGCCTCTACTGGTACCTATTCATTGTAAATGCATAGGTGGCTTCTCTCAGGCTGAGTTAACCAAAACTACCGTCAAAGGAGAGAGCTTCTATGGCATTGCTCAATCACTAGAGGGA…
GmLYK10b	Gm0162x00111			1	2	MCNGEISSPAYMHDMLKRDPNSSSSHAQVDANKGRFEALGASKSSHVHSRNDHCISHEGFGFFPWLFVPSLGKDVLSYETTSPDSSGSGSYYHCIENVSQNQCETFALFFANSYYSLSNLTFYLGLNKFVIAQANGFSADTEFFSQDQPLLIPIHCKCIGGGFSQAELTKTTIKGESFYGIAQSLEGLPTCKAIRDNNPGVSPWNLDDKVRLVVPLRCSCPFSSQVRPQPKLLLSYPVSEGPLVKPKEPNTGFQTTSIPVTTSPHKKSPMWKTELCIGLAGVALGVCIAFAAFFFFIRLKHKKEEENSCKEGDLELQYLNQSVRTTSTSDKKISFEGSQDALDVKIVDTDAATPRRKLLLDTYTIEDVRKATEDFSSSNHIEGSVYHGRLNGKNMAIKR…	ATGTGCAATGGAGAAATTTCATCTCCTGCATATATGCATGACATGTTAAAGAGAGACCCCAATTCCTCATCCTCACATGCACAAGTAGATGCAAATAAAGGCAGGTTTGAAGCCCTAGGAGCCTCTAAAAGCAGCCATGTGCACAGTAGAAATGATCATTGCATTTCACATGAAGGCTTTGGTTTTTTTCCTTGGCTCTTTGTCCCCTCATTGGGCAAAGACGTGCTAAGTTATGAGACAACTTCACCTGATTCCTCTGGCAGTGGCAGCTACTACCATTGCATTGAAAATGTTTCACAGAACCAGTGTGAGACATTTGCACTCTTTTTCGCAAACTCTTACTACTCTCTCTCCAACCTCACCTTTTATTTGGGACTAAACAAGTTTGTGATTGCACAA…
GmLYK11		DOE JGI		13	1	MNCTDTSRVCTSFLAFKPHQNQTLAVIQSMFDVLPGEITVEGNGWDYIFIRKNCSCAAGMKKYVSNTTLTVKSNGGFEHDLVMEAYDRLALLPNTTTRWAREGGIISLSLFCSCSSGLWNYLMSYVIRDGDSVESLASRFGVSMDSIETVNGIDNPTVGSLVYIPLNSVPGESYHLMNDTPPAPTPSPSVNNFSADQVNQKAHVPHEWIIGGLGVGLALIILTIIVCVALRSPNCLVEAGNNAKDSSGKISNKFYVFGNPSLFCGCVKPVDQKQTDGESSSHQITGTKTSTLIPDMLDMDKPVVFSYEEIFSSTDGFSDSNLLGHRTYGSVYYGLLGDQEVAIKRMTSTKTKEFMSEVKVLCKVHHANLVELIGYAVSHDEFFLIYEFAQKGSLSSHLH…	ATGAACTGCACCGACACAAGTCGTGTTTGCACTTCTTTCTTGGCCTTTAAGCCTCATCAAAACCAAACCTTGGCTGTGATACAAAGCATGTTTGATGTGTTGCCCGGTGAGATCACCGTTGAAGGCAATGGCTGGGATTATATATTCATCAGGAAAAACTGTTCTTGTGCTGCTGGTATGAAGAAGTATGTGTCTAACACCACACTCACTGTGAAATCCAATGGAGGATTTGAGCATGATTTGGTGATGGAAGCCTATGACAGGCTTGCTCTCTTGCCCAACACCACGACGCGTTGGGCAAGAGAAGGCGGTATCATATCTCTGAGCTTGTTCTGTAGTTGCTCTAGTGGACTGTGGAACTATCTGATGAGCTATGTCATCAGAGATGGGGACAGTGTT…
GmLYK11b		DOE JGI			1	MVLVQKPHWGLLLLFLLFQLHLHCSTCYPTEPMNCTDTSRVCTSFMAFKRGPNHTLALIESMFDVLPGDITVEGNGWGYMFIRKNCSCAAGIKKYVSNTTFTVKSNEGLVYDMVMDAYDGLAFLPNTTRMARNGAVVSLRLFCGCSSGLWNYLVSYVMRDGDSVESLASRFGVSMDSIESVNGIGNPDNVTVGSLYYIPLDSAVPGDSYPLNNAAPTVPVLSPSFDNFSADQVNHKAHVPYGWIVGGLGVALVLIILTVILCVCLRSSNCFADTRTHEKDAEGKISHKFHILRNPSFFCGSGRYICGKHVDQKQTDGESSNHTIMVPKASTLWPDVFDMDKPVVFTYEEIFSTTDGFSDSSLLGHGTYGSVYYSLLRDQEVAIKRMTATKTKEFMLEMK…	ATGGTTCTGGTGCAAAAACCCCATTGGGGGTTGCTTCTTCTCTTTCTCCTCTTTCAGCTCCACCTTCACTGCAGCACCTGCTACCCCACAGAACCCATGAACTGTACGGACACAAGCCGTGTTTGCACTTCTTTCATGGCCTTCAAGCGTGGACCGAACCACACACTTGCTCTGATTGAAAGCATGTTTGATGTTTTGCCTGGTGACATCACAGTTGAAGGCAACGGTTGGGGTTACATGTTCATAAGGAAGAACTGTTCTTGTGCTGCTGGCATAAAAAAATACGTGTCCAACACCACTTTCACTGTGAAATCCAATGAGGGGTTGGTGTATGACATGGTGATGGATGCCTATGATGGCCTTGCTTTCCTTCCCAACACTACCAGGATGGCCAGGAAT…
GmLYK11c		DOE JGI			1	MMLLLQKPHWGLLLLFLLFQLHSSTCYPTEPMNCTDTSRVCTSFMAFKPGPNHTLALIQSMFDVLPGDITVEGTGWGYMFIRKNCSCAAGIKNYVSNTTFTVKSNEGLLYDMVMDAYDGLAFLPNTTRMARNGAVVSLTLFCGCSSGLWNYLVSYVMRDGDSVESLASRFGVSMDSIESVNGIGNPDNVTVGSLYYIPLDSVPGDPYPLNNAAPPVPVPSPSFDNFSALGPDVFDMDKPVVFTYEEIFSTTDGFSDTSLLGHGTYGSVYYSLLRDQEVAIKRMTATKTKEFMSEMKVLCKVHHANLVELIGYAASHEELFLVYEYAQKGSLKSHLHDPQNKGHSPLSWIMRVQIALDAARGLEYIHEHTKTHYVHRDIKTSNILLDASFRAKISDFGLA…	ATGATGCTTCTGTTGCAAAAACCCCATTGGGGGTTGCTTCTTCTCTTTCTCCTCTTTCAGCTTCACAGCAGCACCTGCTACCCCACAGAACCCATGAACTGTACGGACACAAGCCGTGTTTGCACTTCTTTCATGGCCTTCAAGCCTGGACCGAACCACACACTTGCTCTGATTCAAAGCATGTTTGATGTTTTGCCTGGTGACATCACAGTTGAAGGCACCGGTTGGGGTTACATGTTCATAAGGAAGAACTGTTCTTGTGCTGCTGGCATAAAAAATTACGTGTCCAACACCACTTTCACTGTGAAATCCAATGAGGGGTTGCTGTATGACATGGTGATGGATGCCTATGATGGCCTAGCTTTCCTTCCCAACACAACCAGGATGGCCAGGAATGGT…
GmLYK2		DOE JGI	tandem	10	1	MEHSFRLPVFFLLCASIAFSAESKCSRGCDLALASYYLSQGDLTYVSKLMESEVVSKPEDILSYNTDTITNKDLLPASIRVNVPFPCDCIDEEFLGHTFQYNLTTGDTYLSIATQNYSNLTTAEWLRSFNRYLPANIPDSGTLNVTINCSCGNSEVSKDYGLFITYPLRPEDSLQSIANETGVDRDLLVKYNPGVNFSQGSGLVYIPGKGLAGGVIAGISIGVVTGLLLLAFCVYVTYYRRKKVWKKDLLSEESRKNSARVKNVPLSDEASGDSAAEGGTNTIGIRVNKSAEFSYEELANATNNFSLANKIGQGGFGVVYYAELNGEKAAIKKMDIQATREFLAELKVLTHVHHLNLVRLIGYCVEGSLFLVYEYIENGNLGQHLRKSGFNPLPWSTRV…	ATGGAACACAGTTTCAGATTACCAGTTTTCTTCTTGTTATGTGCCTCTATAGCGTTCAGTGCAGAATCCAAGTGTAGCAGGGGTTGTGATTTAGCTCTAGCTTCCTACTATCTATCACAAGGTGACTTGACATATGTATCAAAGCTTATGGAATCTGAGGTTGTTTCAAAACCTGAAGATATTCTCAGCTACAACACTGACACCATAACAAACAAAGACCTGTTGCCTGCCTCTATCAGAGTGAACGTTCCATTCCCTTGTGACTGCATTGATGAAGAGTTTCTTGGCCATACTTTTCAATACAACCTTACAACAGGAGACACTTATTTGTCCATTGCCACTCAGAACTACTCTAATTTGACCACTGCTGAGTGGTTGCGGAGCTTCAACAGATATTTA…
GmLYK2b	Gm0062x00016	Phytozome		10	1	MEALRLAYLLLPWWLVFSTAESACKEGCGVALGSYYLWRGSNLTYISSIMASSLLTTPDDIVNYNKDTVPSKDIIIADQRVNVPFPCDCIDGQFLGHTFRYDVQSQDTYETVARSWFANLTDVAWLRRFNTYPPDNIPDTGTLNVTVNCSCGNTDVANYGLFVTYPLRIGDTLGSVAANLSLDSALLQRYNPDVNFNQGTGLVYVPGKGLTGRAIAGIAVGIVAALLLLGVCIYVGYFRKKIQKDEFLPRDSTALFAQDGKDETSRSSANETSGPGGPAIITDITVNKSVEFSYEELATATDNFSLANKIGQGGFGSVYYAELRGEKAAIKKMDMQASKEFLAELNVLTRVHHLNLVRLIGYSIEGSLFLVYEYIENGNLSQHLRGSGSREPLPWATRV…	ATGGAAGCCTTGAGGTTGGCGTATCTCCTCCTTCCCTGGTGGTTGGTGTTTTCGACAGCAGAATCGGCGTGCAAGGAGGGCTGTGGAGTGGCACTAGGCTCCTACTACTTATGGCGGGGCTCCAACCTCACCTACATCTCCTCCATCATGGCCTCCAGCCTTCTGACAACTCCGGACGACATAGTCAACTACAACAAGGACACCGTGCCCAGCAAGGACATCATCATCGCCGACCAAAGGGTCAACGTCCCCTTCCCCTGCGACTGCATCGACGGCCAGTTTCTTGGCCACACCTTCCGCTATGACGTTCAGTCACAGGACACGTACGAGACTGTAGCCAGGAGCTGGTTTGCCAACCTCACCGACGTGGCCTGGCTGAGGAGGTTCAATACCTATCCT…
GmLYK2c	Gm0182x00031	Phytozome		10	2	MELKKWLLFFLLLEYVCCNAESKCVKGCDVALASYYVSPGYLLLENITRLMESIVLSNSDVIIYNKDKIFNENVLAFSRLNIPFPCGCIDGEFLGHVFEYSASAGDTYDSIAKVTYANLTTVELLRRFNSYDQNGIPANATVNVTVNCSCGNSQVSKDYGLFITYLLRPGNNLHDIANEARLDAQLLQSYNPGVNFSKESGDIVFIPGKGLATSASVGIPIAGICVLLLVICIYVKYFQKKEGEKAKLATENSMAFSTQDVSGSAEYETSGSSGTASTSATGLTGIMVAKSMEFSYQELAKATNNFSLENKIGQGGFGIVYYAELRGEKTAIKKMDVQASTEFLCELKVLTHVHHLNLVRLIGYCVEGSLFLVYEYIDNGNLGQYLHGTGKDPFLWSSR…	ATGGAACTCAAAAAATGGTTACTGTTCTTTTTGTTGCTGGAGTATGTTTGTTGCAATGCGGAGTCTAAGTGTGTGAAGGGATGTGATGTAGCTTTAGCTTCATACTATGTTAGTCCAGGGTATTTACTCTTGGAAAATATAACGCGCTTGATGGAATCAATTGTTCTGTCCAATTCTGATGTTATAATCTACAACAAAGACAAAATATTCAATGAAAATGTGCTAGCATTTTCCAGACTCAATATTCCATTCCCCTGTGGCTGTATCGATGGTGAGTTTCTGGGGCATGTGTTTGAGTACTCAGCTTCTGCAGGTGACACCTATGATTCGATTGCGAAAGTGACATATGCCAATCTCACCACTGTTGAGCTTTTGCGGAGGTTCAACAGTTATGATCAA…
GmLYK3		DOE JGI		12	1	MTTHPTTKSKPPHVFFLLLIQLLISITRVKGSCVTGCNLALASYYLGNGTNLTYISNLFGRPTSEILKYNPSVKNPNVILSQTRINVPFSCDCLNGAFLGHTFSYAIQHGNTYKIVAEVDFSNLTTEDWVGRVNSYPPNQIPDNVNINVTVNCSCGNRHVSKDYGLFMTYPLRVGDSLQRVAAEAGVPAELLLRYNPTADFGAGNGLVFVPAKVEDQCTLHLWMTLGPALVVFWKSGGMICKGWGHSLHPYPIMYFHFHLLYTNGPSTKTQHMKNGNFPPMQLRSGISSGAIAGIAVGGAVGVLILALLLYVGLRRRRKVAEVSLLPVPGASEDQCSPLQLHHGIGCGSSLDKASESSVVASPRLTGITVDKSVEFPYEELDKATDGFSAANIIGRGGF…	atgaccacacacccaactacaaaatcaaaaccaccccatgttttcttccttctcttaattcagttattgatttcgattacaagagtcaaaggtagttgcgttactggctgcaaccttgctttagcttcctattacttagggaacggcacaaacctcacttacattagcaacctcttcggaaggccaacatcggagattctaaaatacaacccaagtgttaagaacccaaacgtgattcttagccaaacacggatcaacgtgcccttttcgtgtgactgcttgaacggtgcgtttttggggcacactttctcgtacgcgatccaacacggaaacacgtacaagatagttgccgaggttgatttctcgaacctcacgacggaggattgggttggcagggtc…
GmLYK8		DOE JGI		1	3	MATIQCATTTLILLLLLLLIIPRSNSQQEYVNNKQLDCNNEYNSTKGNLCNSLPSCTSYLTFKSSPPEYTTPAAISFLLNSTPALIAAANNITDVQTLPADTLVTVPVNCSCSGPYYQHNASYTIKVQGETYFSIANNTYQALTTCQALELQNTVGMRDLLKGQNLHVPLRCACPTQKQREAGFKYLLTYLVSQGESVSAIGDIFGVDEQSILDANELSTSSVIFYFTPISVPLKTEPPVTIPRAAIPPEDSPSPPLPPAPAGDGDSDSSKKWVIVGIVVGVVVLLILGAALFYLCFYRRRRRVEHPPPPPSAKAFSGSTTTKATIPTTQSWSLSSEGVRYAIESLSVYKFEELQKATGFFGEENKIKGSVYRASFKGDYAAVKILKGDVSGEINLLRR…	ATGGCCACAATCCAGTGCGCCACAACCACCCTAATACTGTTACTCCTCCTCCTCCTCATCATACCAAGATCCAATTCCCAACAAGAGTACGTAAACAACAAGCAACTAGACTGCAACAACGAATACAACTCCACAAAGGGTAACCTCTGCAACAGTCTCCCGTCATGCACCTCCTACCTCACCTTCAAGTCCTCCCCGCCGGAATACACCACCCCCGCCGCCATCTCCTTCCTCCTCAACTCCACTCCGGCCCTCATCGCCGCCGCCAACAACATCACCGACGTCCAGACCCTCCCGGCCGACACCCTCGTCACCGTCCCCGTCAACTGCTCCTGCTCCGGCCCCTACTACCAGCACAACGCCTCCTACACCATCAAAGTCCAAGGCGAAACCTACTTC…
GmNFR1a		DOE JGI	tandem	12	2	MELKKGLLVFFLLLECVCYNVESKCVKGCDVAFASYYVSPDLSLENIARLMESSIEVIISFNEDNISNGYPLSFYRLNIPFPCDCIGGEFLGHVFEYSASAGDTYDSIAKVTYANLTTVELLRRFNGYDQNGIPANARVNVTVNCSCGNSQVSKDYGMFITYPLRPGNNLHDIANEARLDAQLLQRYNPGVNFSKESGTVFIPGRDQHGDYVPLYPRKTGLARGAAVGISIAGICSLLLLVICLYGKYFQKKEGEKTKLPTENSMAFSTQDGTVSGSAEYETSGSSGTASATGLTGIMVAKSMEFSYQELAKATNNFSLENKIGQGGFGAVYYAELRGEKTAIKKMDVQASTEFLCELKVLTHVHHFNLVQHPSNNPKHVRLIGYCVEGSLFLVYEYID…	ATGGAACTCAAAAAAGGGTTACTTGTGTTCTTTTTGCTGCTGGAGTGTGTTTGTTACAATGTGGAATCCAAGTGTGTGAAGGGATGTGATGTAGCTTTCGCTTCCTACTATGTCAGTCCGGATTTAAGCTTAGAAAATATAGCGCGGTTGATGGAATCAAGCATTGAAGTTATAATCAGCTTCAATGAAGACAATATATCGAATGGTTATCCGCTATCCTTTTACAGACTCAATATTCCATTCCCCTGTGACTGTATTGGTGGTGAGTTTCTGGGGCATGTGTTTGAGTACTCAGCTTCTGCAGGTGACACCTATGATTCGATTGCGAAAGTGACATACGCCAATCTCACCACCGTTGAGCTTTTGCGGAGGTTCAATGGCTATGATCAAAATGGTATA…
GmNFR1b		DOE JGI		11	2	MELKKWLLFFLLLEYVCCNAESKCVKGCDVALASYYVSPGYLLLENITRLMESIVLSNSDVIIYNKDKIFNENVLAFSRLNIPFPCGCIDGEFLGHVFEYSASAGDTYDSIAKVTYANLTTVELLRRFNSYDQNGIPANATVNVTVNCSCGNSQVSKDYGLFITYLLRPGNNLHDIANEARLDAQLLQSYNPGVNFSKESGDIVFIPGKDQHGDYVPLYPRKTAGLATSASVGIPIAGICVLLLVICIYVKYFQKKEGEKAKLATENSMAFSTQDVSGSAEYETSGSSGTASTSATGLTGIMVAKSMEFSYQELAKATNNFSLENKIGQGGFGIVYYAELRGEKTAIKKMDVQASTEFLCELKVLTHVHHLNLVRLIGYCVEGSLFLVYEYIDNGNLGQ…	ATGGAACTCAAAAAATGGTTACTGTTCTTTTTGTTGCTGGAGTATGTTTGTTGCAATGCGGAGTCTAAGTGTGTGAAGGGATGTGATGTAGCTTTAGCTTCATACTATGTTAGTCCAGGGTATTTACTCTTGGAAAATATAACGCGCTTGATGGAATCAATTGTTCTGTCCAATTCTGATGTTATAATCTACAACAAAGACAAAATATTCAATGAAAATGTGCTAGCATTTTCCAGACTCAATATTCCATTCCCCTGTGGCTGTATCGATGGTGAGTTTCTGGGGCATGTGTTTGAGTACTCAGCTTCTGCAGGTGACACCTATGATTCGATTGCGAAAGTGACATATGCCAATCTCACCACTGTTGAGCTTTTGCGGAGGTTCAACAGTTATGATCAA…
LjLYK2		Kazusa	tandem	11	1	MEPKLTFSLSFLLTLLSPFAESKCIKGCDLALASYYQWSGSNLTYISKIMESQILSKPQDIVTYNKGKRNFGVFSTRVNVPFPCDCINGEFLGHTFEYQLQPEETYTTVASETFSNLTVDVWMQGFNIYPPTNIPDFAVLNVTVNCSCGNSEVSKDYGLFITYPLRIEDSLQSIAEEMKLEAELLQRYNPGVNFSQGSGLVFIPGKGFSGGVIAGISVGVLVGLLLVAFCVYTKHLQKKKALEKKLILDDSTVNSAQVSNDSGGIMMDKSREFSYKELADATNNFSVANRIGEGGFGTVYYADLSGETIPEGNNAKQSRATDNKTAIKKMNMLASREFLAEVKVLANVHHLNLVRLIGYCIEGSLFLVYEYIDNGNLKQSLHDLEREPLPWSTRVQIAL…	ATGGAACCAAAATTAACGTTTTCACTTTCGTTCTTGTTAACGTTGTTGTCCCCATTTGCAGAATCAAAGTGCATCAAAGGTTGTGATTTAGCTCTAGCTTCATACTACCAATGGAGTGGTTCAAACCTCACCTATATCTCAAAGATCATGGAGTCTCAGATTCTTTCAAAACCACAAGACATTGTCACCTACAACAAAGGCAAAAGAAACTTTGGTGTTTTCTCCACAAGGGTTAACGTTCCATTTCCTTGTGATTGCATCAATGGTGAGTTTTTGGGTCACACGTTTGAGTACCAGCTTCAGCCAGAGGAGACATACACAACAGTTGCAAGTGAAACGTTTTCCAATTTGACTGTTGATGTGTGGATGCAAGGGTTTAACATTTATCCACCGACCAAT…
LjLYK3		Kazusa	tandem	13	1	MESRVLSEPEDIINYNQDHVRNPDVLQVHTRVNVPFPCDCINGEFLGHIFRHEFHEGDTYPSVAGTVFSNLTTDAWLQSTNIYGPTSIPVLAKVDVTVNCSCGDIKVSKDYGLFITYPLRAEDTLESIAEEAKLQPHLLQRYNPGVDFSRGNGLVFIPGKDENGVYVPLHIRKAGLDRVVAGVSIGGTCGLLLFALCIYMRYFRKKEGEEAKFPPKESMEPSIQDDSKIHPAANGSAGFKYIMMDRSSEFSYEELANATNDFNLANKIGQGGFGEVYYAELRGEKVAIKKMKIQASREFLAELKVLTSVHHLNLVRLIGYCVERSLFLVYEYMDNGNLSQHLRESERELMTWSTRLQIALDVARGLEYIHDYTVPVYIHRDIKPDNILLNKNFNAKVAD…	ATGGAATCTAGGGTTCTTTCAGAACCTGAAGATATTATCAACTACAACCAAGACCATGTTAGGAACCCAGATGTATTACAGGTTCACACCAGGGTTAACGTTCCATTCCCTTGTGATTGTATCAATGGCGAGTTTTTAGGTCATATATTTCGGCATGAGTTTCATGAAGGGGACACCTATCCATCCGTTGCAGGCACGGTCTTTTCCAATTTGACCACCGATGCGTGGTTGCAAAGCACGAACATTTATGGACCAACCTCGATTCCTGTTTTAGCGAAGGTTGATGTCACGGTTAACTGTTCCTGTGGGGACATCAAGGTTTCCAAGGATTATGGGTTGTTCATCACATACCCACTTAGAGCTGAGGATACTTTGGAGTCCATTGCAGAAGAGGCGAAG…
LjLYK6		Kazusa		1	1	MASLTHPLCVLLTLMAAASFASVFSLEVSSKTTYMEPFNCSTKIRTCNSLLYHISIGLKVEEIARFYSVNLSRIKPITRGTKQDYLVSVPCTCRNTNGLNGYFYHTSYKVKVNDSFVDIQNLFYSGQAWPVNEDLVVPNETMTIHIPCGCSESGSQIVVTYTVQRNDTPLSIALLLNATVEGMVSVNSVMAPNPTFIDVGWVLYVPKELNPISHGKENKHKLEKIIGILAGVILLSIITLIILIVRRNRSYETCKDDPRAISKRSIGKRTSSLMNRDFHKEYMEDATSFDSERPVIYTLEEIEQATNDFDETRRIGVGGYGTVYFGVLGEKVWIMEIPPTFFNGPPHASISFSCCNKALKNNSYFDFQEVAIKKMKSNKSKEFYAELKALCKIHHINIV…	ATGGCTTCTCTAACTCATCCTCTATGTGTTCTCCTTACTCTAATGGCTGCAGCTTCATTTGCAAGTGTGTTTTCCCTTGAAGTTTCATCCAAAACAACTTACATGGAACCTTTTAACTGCTCTACAAAGATCAGAACATGCAATTCCTTGCTCTACCACATAAGCATCGGTCTCAAGGTCGAAGAAATAGCCCGCTTTTACTCGGTTAATCTCTCCCGAATCAAGCCAATAACTCGCGGTACCAAGCAAGATTACCTTGTCTCAGTGCCTTGTACTTGCAGAAACACCAATGGCCTTAATGGATATTTCTATCATACATCCTACAAGGTTAAGGTTAATGACAGTTTTGTGGATATTCAGAACCTGTTCTATAGTGGACAAGCTTGGCCTGTGAATGAA…
LjNFR1	AJ575248	GenBank	tandem	12	2	mklktglllffilllghvcfhvesnclkgcdlalasyyilpgvfilqnittfmqseivssndaitsynkdkilndiniqsfqrlnipfpcdciggeflghvfeysaskgdtyetianlyyanlttvdllkrfnsydpknipvnakvnvtvncscgnsqvskdyglfitypirpgdtlqdianqssldagliqsfnpsvnfskdsgiafipgrykngvyvplyhrtaglasgaavgisiagtfvllllafcmyvryqkkeeekaklptdismalstqdasssaeyetsgssgpgtasatgltsimvaksmefsyqelakatnnfsldnkigqggfgavyyaelrgkktaikkmdvqasteflcelkvlthvhhlnlvrligycvegslflvyehidngnl…	ATGAAGCTAAAAACTGGTCTACTTTTGTTTTTCATTCTTTTGCTGGGGCATGTTTGTTTCCATGTGGAATCAAACTGTCTGAAGGGGTGTGATCTAGCTTTAGCTTCCTATTATATCTTGCCTGGTGTTTTCATCTTACAAAACATAACAACCTTTATGCAATCAGAGATTGTCTCAAGTAATGATGCCATAACCAGCTACAACAAAGACAAAATTCTCAATGATATCAACATCCAATCCTTTCAAAGACTCAACATTCCATTTCCATGTGACTGTATTGGTGGTGAGTTTCTAGGGCATGTATTTGAGTACTCAGCTTCAAAAGGAGACACTTATGAAACTATTGCCAACCTCTACTATGCAAATTTGACAACAGTTGATCTTTTGAAAAGGTTCAAC…
MtLYK1	AY372401	Genome seqeuencing		n/a	1	MKPIKFILSLLLMLLASSSAESKCSKTCDLALASYYIWEGTNLTYISNIMQSNVVSKPLDIFSYNTDTLPNLDMLRFSSRLNVPFPCDCINDEFLGHTFLYEFHPRETYASIAELTFSNLTNKEWMEKVNVPDSVKVNVTVNCSCGDKMVSKDYGLFITYPLSSEDTLESIAKHTKVKPELLQKYTPGVNFSKGSGLVFIPGKDKNGVYVPLPHGKAGHLARSLATAVGGTCTVLLLAISIYAIYFRNKNAKESKLPSKYIVVDKSPKFSYEELANATDKFSLANKIGQGGFGEVYYGEPRGKKTAIKKMKMQATREFLAELKILTRVHHCNLVHLIGYCVEGSLFLVYEYIDNGNLSQNLHDSERGPMTWSTRMQIALDVARGLEYIHEHSVPVYIHR…	ATGAAACCAATCAAATTCATATTGTCACTTTTACTTATGTTGCTGGCCTCCTCTAGTGCAGAATCAAAATGTAGCAAAACTTGTGACTTAGCTTTAGCATCCTATTATATATGGGAAGGTACAAACTTGACATATATTTCAAACATCATGCAATCCAATGTTGTTTCAAAACCTCTAGATATTTTCAGCTACAATACTGATACTCTACCAAACCTAGATATGCTCCGTTTTTCTTCAAGACTGAATGTTCCATTCCCTTGTGATTGCATTAATGACGAGTTTCTTGGTCACACGTTTTTGTACGAGTTTCACCCAAGAGAGACCTATGCTTCCATTGCTGAGTTGACTTTTAGCAATTTGACCAATAAAGAGTGGATGGAGAAGGTCAATGTTCCTGAT…
MtLYK10		Genome seqeuencing	tandem	4	3	MNTLDLKLHLKIEVQLIKLMKFLYLYILLCMLPYSINCQQILLNTTVTDCSGTPSAPKGYLCNSPQNSCNSFLTFRSKPSYDNPTSIAYLLGSEASTIASINNISRNEKLPTNKTIIVPILCSCSGNIYQHNTPYTVQKGDTYFHLVNETYQSLTTCQALKGQNYYASENIAIGAEVTVPVLCACPTTTQMAKGITSLLVYIVNYGETVKSIGEAYGVDEQSILEANELQPSENRSVILFALTPILLPLRGKSCKEDPDSFYCTCSQGRLADGSCNESHGQKFPAKLVAALGVGIGAGFLVLFLLSYRLYQYIKKKRASIRKEKLFRQNGGYLLQEKLSSYGNGEMAKLFTAEELQRATDDYNQSRFLGQGGYGTVYKGMLPDGTIVAVKKSKHLDRNQ…	ATGAATACCTTGGATCTTAAACTACACCTCAAAATTGAAGTGCAACTCATCAAACTCATGAAGTTTCTTTATCTTTACATTCTCTTATGTATGTTACCTTACTCAATCAACTGCCAACAGATATTACTTAACACCACTGTCACTGATTGCTCAGGCACCCCTTCAGCACCAAAAGGATACCTATGCAATAGTCCTCAAAACTCATGCAATTCATTCTTAACTTTCAGGTCAAAACCTTCTTATGACAACCCTACAAGTATTGCTTACCTTCTTGGCTCAGAAGCATCGACCATAGCCTCAATCAACAACATCTCAAGAAATGAAAAACTTCCAACCAATAAAACAATCATTGTCCCTATCTTGTGCTCATGTTCTGGAAATATCTACCAACATAACACT…
MtLYK11		Genome seqeuencing	tandem	2	3	MELYNYILHFTVLFLCMFSQLFNCQQVYLNNTVFDCTNPSTVPKGYLCNGLKKSCTSFLVFKSKPLYDNPTKIAYLLRSEASAIASINKIPLNEKIPSNKSIIVPVFCSCDGNIYQHSTSYSVKQNDTYYELVKETYQGLTTCQALMGQNYYAPVSIQLDAELTVPILCACPTANLTAKGVTSLLVHMVNYGETVKSIGEAYGVDEHSMREANELSGLQSANSSVILFASTPILVPLRRKNCKENSDRFYCKCSEALHGDESSKGIYCDESPRRKVPAKLVAASGMGIGTVLLCLFLLSCKLYQHIKKRRASTHKEKLFRQNGGYLLQEKLSSYGNGEMAKLFTAEELQRATDNYNRSRFLGQGGYGTVYKGMLPDGTIVAVKKSKELERNQIETFVNE…	ATGGAACTTTACAACTACATTCTTCACTTCACAGTTCTGTTCCTATGCATGTTTTCTCAGTTATTCAACTGCCAGCAAGTATACCTCAATAACACTGTCTTTGACTGCACTAACCCCTCTACTGTACCAAAAGGATACCTCTGCAATGGCCTTAAAAAATCATGTACTTCCTTTTTAGTTTTCAAGTCAAAACCTCTCTATGATAACCCTACAAAAATTGCCTACCTTCTTCGCTCTGAAGCATCAGCCATAGCCTCAATCAATAAGATCCCTTTAAATGAAAAGATTCCTTCAAATAAATCAATCATTGTCCCAGTCTTTTGTTCATGTGATGGAAATATCTACCAGCATAGTACATCTTACTCTGTAAAGCAGAATGATACTTACTATGAGTTGGTA…
MtLYK3	AY372402	GenBank	tandem	10	2	MNLKNGLLLFILFLDCVFFKVESKCVKGCDVALASYYIIPSIQLRNISNFMQSKIVLTNSFDVIMSYNRDVVFDKSGLISYTRINVPFPCECIGGEFLGHVFEYTTKEGDDYDLIANTYYASLTTVELLKKFNSYDPNHIPVKAKINVTVICSCGNSQISKDYGLFVTYPLRSDDTLAKIATKAGLDEGLIQNFNQDANFSIGSGIVFIPGRDQNGHFFPLYSRTGIAKGSAVGIAMAGIFGLLLFVIYIYAKYFQKKEEEKTKLPQTSRAFSTQDASGSAEYETSGSSGHATGSAAGLTGIMVAKSTEFTYQELAKATNNFSLDNKIGQGGFGAVYYAELRGEKTAIKKMDVQASSEFLCELKVLTHVHHLNLVRLIGYCVEGSLFLVYEHIDNGNLG…	ATGAATCTCAAAAATGGATTACTATTGTTCATTCTGTTTCTGGATTGTGTTTTTTTCAAAGTTGAATCCAAATGTGTAAAAGGGTGTGATGTAGCTTTAGCTTCCTACTATATTATACCATCAATTCAACTCAGAAATATATCAAACTTTATGCAATCAAAGATTGTTCTTACCAATTCCTTTGATGTTATAATGAGCTACAATAGAGACGTAGTATTCGATAAATCTGGTCTTATTTCCTATACTAGAATCAACGTTCCGTTCCCATGTGAATGTATTGGAGGTGAATTTCTAGGACATGTGTTTGAATATACAACAAAAGAAGGAGACGATTATGATTTAATTGCAAATACTTATTACGCAAGTTTGACAACTGTTGAGTTATTGAAAAAGTTCAAC…
MtLYK4	AY372403	GenBank	tandem	11	2	MNLKNGLLLFILFLDCVFFKVETKCVKGCDVALASYYIMPSIQLINVSNFIQSKIVLTNSFDVIMSYNRVVVFDKSGLISYTRINVPFPCECIGGEFLGHVFEYTTKEGDDYDLIANTYYASLTTVELLKKFNSYDPNHIPVKAKINVTVICSCGNSQISKDFGLFVTYPLRSDDTLAKIATKADLDEGLLQNFNQDANFSKGSGIVFIPGRDENGVYVPLPSRKAGHLARSLVAAGICIRGVCMVLLLAICIYVRYFRKKNGEESKLPPEDSMSPSTKDGDKDSYSDTRSKYILVDKSPKFSYKVLANATENFSLAKKIGQGGFGEVYYGVLGGKKVAIKKMKTQATREFLSELKVLTSVRHLNLVHLIGYCVEGFLFLVYEYMENGNLSQHLHNSEK…	ATGAATCTCAAAAATGGATTACTATTGTTCATTCTGTTTCTGGATTGTGTTTTTTTCAAAGTTGAAACCAAATGTGTAAAAGGGTGTGATGTAGCTTTAGCTTCCTACTATATTATGCCATCAATTCAACTCATAAATGTATCAAACTTTATACAATCAAAGATTGTTCTTACCAATTCCTTTGATGTTATAATGAGCTACAATAGAGTCGTAGTATTCGATAAATCTGGTCTTATTTCCTATACTAGAATCAACGTTCCGTTCCCATGTGAATGTATTGGAGGTGAATTTCTAGGACATGTGTTTGAATATACAACAAAAGAAGGAGACGATTATGATTTAATTGCAAATACTTATTATGCAAGTTTGACAACTGTTGAGTTATTGAAAAAGTTCAAC…
OsLYK1	LOC_Os01g36550	TIGR		9	1	MSKHGFLFFLLFFVQHLHTIISLLDSPGGSLASLPEWQPMPCKSVSVNPLCSSYLYVTPEGRNLSKVASDFSGNASLFQRITRLSGSEDLLVNVPCVCEAINATMTGLFHDTNYRVKDGDMGDIINSKTFSGLALNVGDGQILHKEEKLIIHLPCGCSSTAPEGVLSYAVQDGDTLGNIASLFRSSWKDILDLNPRVANPDFIKPGWILFIPMGVAGPSNKKIDPFQTERPVIFSLRAIEDATSNFDEKRKIGEGGYGSVYLGFIGTHEIAVKKMKASKSKEFFAELKVLCKIHHINVVELIGYAAGDDHLYLVYEYVQNGSLSEHLHDPLLKGHQPLSWTARTQIAMDSARGIEYIHDHTKTCYVHRDIKTSNILLDNGLRAKVADFGLVKLVQRSDE…	ATGTCCAAGCATGGTTTCCTGTTCTTCCTCCTCTTCTTTGTGCAACACCTTCACACCATCATCTCTTTGCTTGATTCACCTGGAGGAAGCTTAGCATCACTTCCAGAATGGCAGCCCATGCCATGCAAGTCTGTATCTGTCAACCCCTTATGCAGCTCATACCTCTATGTCACCCCAGAAGGGCGCAATTTGTCCAAAGTAGCCTCTGATTTCAGTGGGAATGCATCTCTTTTCCAGCGGATCACACGGCTCTCTGGTTCAGAGGACTTGCTGGTGAATGTGCCGTGTGTGTGCGAAGCGATCAATGCCACCATGACTGGTCTCTTCCATGACACTAACTACAGGGTGAAGGATGGCGATATGGGTGACATTATCAACAGCAAGACTTTCAGTGGGCTC…
OsLYK6	LOC_Os11g35330	TIGR		1	2	MAQSRSHAMAAFAFVVVFLLSGAPGARSQQPYGSQVADCPNKHNDTGLLGYFCSSGGGGGGAPSSSSSSCQTYLTFHATPRYPDLAAIASLLGADASSLAAANSAALPTAALAPGAKVLVPATCSCTGAAYYQRNATYVAVAGDTLLVIANDTFQGLSTCQAVQEQALGDAPARSLLAGQRVTVPLRCACPSAAQAAAGVRYLVTYLVDEFDEVGAIAARFGVDAGNISAANEMAITDTIYPFTTLLIPVKSKPDVSQLRSPPPPPPPPPAAPAPTTNRKNHTGVYVGIGAAAVAVLAVVTAVVAALAVRARRQRRRATAAVAAAGGKGGKGNDKASPAFTGGEVSVSISEAFSGLSDIKSSLKVFTYAELAAATDGFSPDRRVGGSVYRAVFNGDAAA…	ATGGCGCAATCGCGTTCACACGCCATGGCCGCGTTCGCCTTCGTCGTCGTCTTCCTCCTCTCCGGCGCGCCGGGAGCCCGGTCGCAGCAGCCGTACGGCTCGCAGGTGGCCGACTGCCCCAACAAGCACAACGACACCGGCCTCCTGGGCTACTTCTGCAGCAGCGGCGGCGGCGGCGGCGGCGCGCCGTCGTCGTCGTCGTCGTCGTGCCAGACCTACCTCACCTTCCACGCCACGCCGCGCTACCCCGACCTCGCCGCCATCGCGTCGCTCCTCGGCGCCGACGCGTCCAGCCTCGCCGCCGCGAACTCCGCGGCGTTGCCCACCGCGGCGCTCGCGCCGGGCGCCAAGGTGCTCGTCCCGGCGACCTGCTCCTGCACGGGCGCCGCCTACTACCAG…
PpLYK1	gw1.364.3.1	DOE JGI		12	3	MKFQMKMKSELCRTYKYWLILLVLWLSGVTQRETGVLIVDADCIPPNGCKALAYYRLKQGDDLEKLQGRFQTNNSEVLAYNPQLVDANSIQAGTNIYLPFDCLCLNGELVHRFSYTVTTNDTAEKVVDVTYQKLTTVGAVRSASNSGDLSSIYSGQSLTIPVRCYCGDPNVDPKYGLFSTYVVQADDQLTSLSTNFSVDADVISKFNSDTRNLSPDSIIFIPSKGRSAFYLDGCNVLPIPSVNCEWIVSPFFWSLMPGGVQLQWWWLKQRKLAKEPTMQQSGLLSSSSMAGSKPSRSGSTMLPVPKSVEFTYEELAAATDNFSLAKKIGQGGFASVYYGVIRDQKLAIKKMTLQCTKEFLAELQVLTNVHHTNLRKSRPYFAIMRCMMECNFGIWMFVQ…	ATGAAATTCCAAATGAAAATGAAGAGCGAGCTTTGTCGGACTTATAAGTATTGGCTTATATTGTTAGTATTGTGGCTCTCTGGTGTTACTCAAAGAGAGACTGGGGTTCTCATTGTTGATGCCGATTGCATTCCTCCCAATGGATGTAAAGCCCTAGCATATTATAGACTGAAACAAGGTGATGATCTTGAGAAATTGCAAGGGCGGTTCCAGACAAACAATTCTGAAGTGCTGGCCTATAATCCTCAACTTGTGGACGCCAATTCAATCCAAGCTGGGACGAATATTTATCTTCCCTTTGACTGCTTGTGTTTGAATGGCGAACTCGTTCACCGATTTTCTTACACGGTCACAACTAACGATACTGCGGAGAAGGTTGTGGATGTCACCTACCAGAAG…
PpLYK2	e_gw1.370.40.1	DOE JGI		1	2	MAQQNYNDTEGYACNAAPSSTSCSTFAFYRTFQAGESLRKVGDYFNKTAAAVANVSGMNLLSTTASLKQTQALYVPLDCRCLNARSQMQVSHTIVKGDTFWLLSVTEYGGLTRYQAMMASNPSKDVYNLTIGDTITVPIFCACPTAAQVANGTNYLVTTTVYPSETLDIISARFGISTTDLSRANNVNSSSILDVNTTLLVPLATLPPLATMDWAPVTSQPPPSPPATVASPNAAPAVITKSASQTPLYIGIAVGAFGLTLAAVFALLLLFKASRNSGTKPKDLTEEMKRPNMVHLELLAGMSDMVGSEKPVLLSHEEIQSATQGFSPENFIQGSVYKGCINGQLVAIKQMKGNMTQELKILCQVHHSNLVKLVGLCVGGSENLYLVYEYAKHGSLNDC…	ATGGCGCAACAGAATTACAACGACACAGAGGGATACGCATGCAATGCAGCACCGTCTTCGACGTCATGCAGCACTTTCGCCTTCTATAGGACCTTCCAGGCAGGGGAGTCACTACGAAAAGTTGGAGACTACTTCAACAAAACTGCTGCAGCCGTTGCCAATGTGAGTGGGATGAACCTACTGTCCACAACTGCTTCTCTTAAGCAGACGCAAGCCCTCTACGTCCCCTTGGACTGCAGATGCCTGAACGCAAGGTCCCAAATGCAGGTTTCCCACACTATCGTAAAGGGGGACACCTTCTGGCTGTTGTCTGTTACCGAGTATGGGGGTCTGACAAGGTACCAGGCCATGATGGCTTCGAATCCGTCCAAGGACGTGTATAACCTCACAATTGGCGAC…
PtLYK1	FGENESH1_PG.C_LG_VIII001701	DOE JGI		9	1	MTSHNFLLGLLITLMATLVALGFASDDSTNSPNMYPFTCSDSEDIKICNASLYHTNYDSLQKEQLASIYGVSPAQIISISYASRQDYLVTVPCSCKNINGTVGYFYDAIHNVSQGELFSNVSAQIFNGQAWWVEDEAWLFNPRNNFSMHLLCGCTKSKSQIVVTYTVQQHDTLSDISTRLSSTVGGIQSMNINLIKNPSSINVDWVLFVPMDSKPASGKGSGRGHKWIIIVGILSSLTALSIITLVILLLWRKGCRQNSEEDLKPVPKSMSTNRAFSLQSLYKGSNEDGTAFESEKPVVFSLEEIEEATKSFDKTKKIGEGGYGCVYHGLLRGQEVAVKKMRSNKSHEFFAELKVLCKIHHINVVELLGYAGGDDHFYLIYEYVRNGSLSDHLHDPLLK…	ATGACTTCCCACAATTTCCTTCTTGGTCTCCTGATCACTTTAATGGCAACCCTAGTAGCTTTAGGTTTTGCCTCTGATGACTCCACCAATTCACCAAATATGTACCCATTTACTTGCTCTGATTCTGAAGACATCAAAATTTGTAATGCCTCACTGTACCATACCAACTACGACAGCTTACAGAAAGAACAGCTTGCTTCCATTTATGGTGTCAGCCCAGCTCAGATCATTTCTATTTCCTATGCAAGCCGACAAGACTATCTTGTAACGGTACCTTGCTCGTGCAAAAATATCAATGGCACTGTTGGATACTTCTATGATGCAATCCACAACGTAAGTCAAGGAGAACTGTTTTCTAATGTTTCAGCTCAGATTTTTAATGGGCAAGCTTGGTGGGTT…
PtLYK10	EUGENE3.00100714	DOE JGI		4	2	MTSKSHLVFSLLFFIYYSTILHHLQAQPSTQGFTCTANQSSFPCQTYAFYRATAPNFLDLSSIGDLFSVSRLMISKPSNISSPASPLIPNQPLFVPLSCSCNTMNGTSISFANITYTIKPNDTFYLVSTEYFGNLTTYQSVQLVNPTLIPTLLQIGVEVIFPIFCKCPNQTQLQNKVNYLVSYVFQPSDNLSSVASTFGVETQSIVDANGNNIQPFDTIFIPVNQLPQLAQPTVFPSLAPSGKTQRKGLIIGLAVGLGIAGLLLVLVSGVCFFRDGVLKKRRDFERDDQEKQRMQFNGGRKGLKDIEVNLMADVSDCLDKYRVFKIDELKEATDEFGENCLIEGSVFKGSINGETYAIKKMKWNACEELKILQKVNHGNLVKLEGFCIDPEDANCYLVY…	ATGACATCCAAATCCCATCTAGTCTTCTCTCTCCTCTTTTTTATCTATTACAGTACTATCCTCCACCATTTGCAAGCCCAACCAAGCACCCAAGGATTCACCTGCACAGCCAATCAGAGTTCCTTTCCATGCCAAACCTATGCCTTCTACCGAGCTACAGCTCCTAACTTCCTTGACCTTTCCTCAATCGGTGACCTTTTCTCGGTTAGCCGCCTTATGATATCAAAACCAAGTAACATCTCCTCTCCAGCCTCTCCTCTCATCCCCAATCAACCCTTGTTTGTCCCTTTATCATGTTCTTGCAACACCATGAATGGCACTAGTATCTCCTTTGCAAACATCACATATACCATAAAGCCAAATGACACTTTCTACCTTGTCTCAACTGAATACTTCGGA…
PtLYK3	EUGENE3.00051645	DOE JGI		1	3	MDFLLLYLYVVLLLSPALVQGQQTYVANHQLDCYNNAFNETTKGFLCNGVQSSCQSYLTFRSMPPYNSPVLIAYLLGVPQSATRIASINNLSSDTATIPTNTQVVVPVNCSCYARQYYQHNSTYQLKDKSETYFSVANNTYQGLTTCQSLMSQNPYGDRNLSLGLTLQIPLRCACPTSNQNASGINHLLTYMVTWGDSISSIAQLFGVDKQRVLDANKLSSSNIIFPFTPILVPLPTEPTKIEQPSAAPPPAAPSPQTPNVSVGGSSDHKALYVGVGIGAAFLILLFAAFGFLFWHRKSRKQQKPVSTSEPETLPSVSTDFTVLPVSNNKSWSLSSHDARYAIESLTVYKYEDLQVATGYFAQANLIKGSVYRGSFKGDTAAVKVVKGDVSSEINILKM…	ATGGACTTTCTTCTACTGTATCTGTATGTGGTGCTGCTGCTCTCACCAGCACTGGTACAAGGGCAACAAACCTATGTAGCCAACCACCAACTGGACTGCTACAACAATGCCTTCAATGAAACGACCAAGGGATTTCTGTGCAACGGAGTTCAATCATCATGCCAATCCTACCTCACCTTCCGATCTATGCCTCCCTACAATTCTCCTGTCCTTATTGCCTATCTCTTAGGCGTCCCACAATCCGCCACTCGCATCGCCTCCATCAATAACCTCTCCTCTGACACTGCCACTATTCCCACCAACACCCAGGTCGTGGTTCCAGTCAACTGCTCCTGTTATGCCCGTCAATATTACCAGCACAATTCCACCTATCAGCTCAAGGACAAATCCGAAACCTAC…
PtLYK6	GRAIL3.0019013601	DOE JGI	tandem	2	2	MSFRSVVSPFALFILYCCSLIQAQQPYVGKGTTKCSNTENSALGYSCNGLNKSCQAYLIFRSQPPYSTVASISTLLGSDPSQLSQINSVSETTSFPTNQLVLVPVNCSCSGDYFQANASYIVQSGNTPFLIANNTYQGLSTCQAIRNEKGTRTVNIFAGETLTVPLRCACPTKNQSDLGIRYLLSYLVTWGDTVSIAGVRFGADIGRALEANEISEKNPTIYPFTTLLIPLKNPPTSSQTVVPPPPPASPSPSPPSPSPNSDKSANKTWIYVFVGAVGGIVLTLVIGTIIFFMLFRKSKKQPGPIIVSQSFEAHEKPLNRKLDEEPQDLLESVYSIAQSIKVYNYEDLKAATDNFSPSFWIKGSVFRGLINGDFAAIKKMNGDVSKEIDLLNKINHSNL…	ATGAGCTTCCGTTCTGTTGTTTCTCCTTTTGCTCTCTTCATTCTTTATTGCTGTTCTTTGATTCAAGCTCAGCAGCCTTACGTGGGGAAAGGTACAACAAAATGTTCAAACACAGAAAATTCCGCTCTGGGGTATTCTTGCAATGGCCTGAACAAGAGTTGCCAAGCTTATCTGATCTTCAGATCCCAACCTCCTTACAGTACTGTTGCCTCCATATCTACTCTTTTGGGTTCAGACCCATCTCAGCTCTCTCAAATAAATTCAGTTTCTGAGACTACATCATTTCCAACAAACCAGTTGGTGCTGGTTCCTGTCAACTGCTCATGTTCAGGCGATTATTTTCAGGCAAACGCATCTTATATTGTTCAATCAGGTAACACTCCTTTCTTGATTGCTAAT…
PtLYK7	GRAIL3.0017002501	DOE JGI		1	2	MGMVPLISKLYFGAFAFILICLLVSALGQNLLSCQTTSPDASGYHCNSNGLQDQCKTFAILHTSSYFSSLSNLSFYLGLDRFVIAATNGFSANTEFLPKDQPLLIPIDCKCNGGFFQALVTKTTIKGESFYSISKSLEGLTTCKAIREKNPGISPENLNGKVQLQVPLRCACPSSTEVILATRLLLSYPVSAGDTISNLAIKFNTTPEAITSANNRSLTTFKPTSLVPLTSLLIPLGGKPTLGPLAKPNEPNLHIPASSLPVINPHKKRSKMWRIGVYIAVTGAVVGVSIAIAAAFLVIQLKKKKQVLSKEADTELQQLSLSVRTTSDKKVSFDDSQNHFDSQITDTTPGKVFVETYTVEELKRATEDFNSSNQIEGSVYHGRLNGKNLAIKRVQPETI…	ATGGGCATGGTTCCACTTATCAGTAAGCTCTACTTTGGAGCTTTCGCCTTTATATTAATCTGTTTACTTGTCTCTGCACTTGGACAGAACTTGTTGAGCTGCCAGACAACATCTCCAGATGCTTCTGGCTACCATTGTAACAGTAACGGATTGCAGGATCAGTGCAAGACATTTGCTATTCTTCACACTAGCTCATACTTCTCATCTCTTTCCAACTTAAGCTTTTATTTGGGCTTAGATCGGTTTGTGATCGCGGCAACAAACGGCTTTTCTGCCAACACTGAGTTTCTGCCGAAAGATCAGCCTTTGCTGATACCGATTGACTGCAAATGCAATGGTGGCTTCTTTCAGGCTCTTGTGACGAAAACTACCATCAAAGGGGAGAGTTTTTACAGCATT…
PtLYK8	FGENESH1_PM.C_LG_I000490	DOE JGI		12	1	MNCTDTTRLCTSFLAFKPQENLTLAMIQSMFDVLPQDVTREGNGHGYIFIKKNCSCLSKDKVYVTNSTYTVKFSGGYVYDIVINAYDGLAFLPNTTRQAKVGAVVSLRLFCGCSSGLWNYLVSYVMKEGDTVQSLSSRFGVSMDNIETVNGIQNPDNVTAGALYYIPLNSVPGEPYPLENDNPPAPVPAPPDDIFSANIPTIHKARVPYGWIIGGLGIGLALIVLCIIICVSLKSSSCLSESRGSHAKPPDGKISQKFHILRKQSFCCTSRRSICCKSVDWKQTNGESSSHQITIPKGLATDVFDEKPVVFTYEEILFATDEFLDSSLLGHGTYGSVYYGHLHDQEVAIKRMTATKTKEFMAEMKILCKVHHTNLVELIGYAASDAELFVIYEYAQKGS…	ATGAACTGTACGGACACTACACGACTGTGCACATCGTTTTTGGCCTTTAAACCCCAGGAGAACCTAACTCTAGCAATGATTCAAAGCATGTTTGATGTGTTACCCCAAGATGTGACCAGAGAAGGCAATGGCCATGGCTACATATTCATCAAGAAGAACTGCTCTTGTTTGTCCAAGGACAAAGTCTATGTGACTAACTCTACATATACAGTGAAATTCAGTGGGGGTTATGTTTATGACATCGTGATCAATGCTTATGACGGGCTTGCTTTCTTGCCCAACACAACAAGACAAGCAAAGGTTGGTGCTGTTGTGTCATTGAGGTTGTTCTGTGGGTGTTCAAGTGGGTTGTGGAATTATTTGGTGAGTTATGTGATGAAGGAAGGAGATACTGTTCAG…
SmLYK1	estExt_fgenesh2_pg.C_330190	DOE JGI		12	1	MGNLWIVAISIALGMVILAPGRAGAQCVPSRGCTAVAFFNFTQNEQLNTVFTTFSVNFAQLQQYNDLRSQDFVQAGQFVKIPFQCGCINGRLAHTFVFNNVSQSDSFASINTRYYHELSNVASMSVDPSLNGQLFPGQPVNVLVNCSCGDPRFPVFGLFMTYPGQRGDLVRDVATRFNTTVQNLTNYNPSLGNINSLSPDDRLFIPATLANGTYPPFSAGSDGSGSSNTGLIAGVAVGVGVVVLAAAVSLVWFFMRRSKKKKVAKYPMDMEVTSADTKHGLLHSPSVGSVPAGLSGFAVDKSVEFTYDELSAATDNFSISKKIGEGGYGAVYYGEIRDQKLAIKKMNMQATREFMSELKVLTHVHHTNLVQLIGYCTVDSLFLVYEYVDNGTLSHHLRG…	ATGGGGAATCTTTGGATTGTCGCGATCAGCATCGCGCTGGGCATGGTAATCCTAGCTCCTGGCAGGGCGGGAGCGCAATGCGTTCCATCCAGGGGATGCACGGCAGTGGCCTTCTTTAATTTCACACAGAACGAGCAGCTCAACACAGTCTTCACCACTTTCAGCGTGAACTTCGCGCAGTTGCAGCAGTACAACGATCTTCGGAGCCAGGATTTCGTCCAAGCTGGGCAGTTTGTCAAGATTCCCTTCCAGTGTGGCTGCATCAATGGGAGGCTCGCACATACCTTTGTTTTCAACAACGTGAGCCAGTCCGATTCGTTTGCATCGATCAACACCAGATACTATCACGAGCTCTCCAACGTGGCGTCCATGAGCGTGGATCCTTCGCTCAACGGACAG…
SmLYK2	gw1.151.33.1	DOE JGI		10	1	MLGTTSSSLSPSILNPSYCAPRQASHLLGFVPGIVCADLHEEARLDRSDGRLRVGNPPARPSNSESLRRVLWGDPGWRALAMRQAIVHLCLHVYYHPRVIAFPSGAFKVCHRLRFHSHALGSRFFLLSSRMKCGRRTRQERMGSSSRRSRRRRDPVALVCSIFFSWVFAASSSCVPGAGCPRALLVFNISAVDPSSLQVIYDRFSTSSQLVSQYNQLGSGNNSAQIFIPFDCQCVRKVLQHNFPYEIAPDDTTLFIIAKEKFQGLTRDDWIAEATPLKDKNTIFAGLNVKVPVNCSCGNPDVDRSYGLFATYVVQPGDTLSTISARFKVPDQQLLQRFNPHIDFQRLIAQSIVFVPAKDEKNDRLPSPVASSTVSALRKASGTPTPSGVLRSNISSTTS…	ATGCTAGGGACGACGAGCTCGTCGCTTTCTCCCTCCATTTTAAATCCATCATACTGTGCGCCGCGGCAGGCGTCGCATCTTCTAGGGTTTGTGCCGGGGATCGTTTGCGCCGATCTTCACGAAGAGGCGCGGCTCGATCGATCGGATGGCCGCCTCCGCGTTGGCAATCCCCCGGCGCGCCCCAGCAACAGTGAATCTCTCCGGAGGGTTTTGTGGGGTGATCCAGGCTGGAGAGCGCTCGCAATGCGACAAGCGATCGTCCACCTTTGTCTCCATGTTTATTATCATCCACGCGTGATCGCTTTTCCCAGTGGAGCTTTCAAGGTTTGCCACCGCCTGCGCTTTCACTCCCACGCCCTTGGATCGCGATTCTTTCTCCTCTCCTCGCGTATGAAATGC…
SmLYK3	estExt_Genewise1.C_1290056	DOE JGI		10	1	MGNLWIVAISIALGMVILAPGRAGAQCVPSRGCTAVAFFNFTQNEQLNTVFTTFSVNFAQLQQYNDLRSQDFVQAGQFIKIPFQCGCINGRLAHTFVFNNVSQSDSFASINTRYYHELSNVASMSVDPSLNGQLFPGQPVNVLVNCSCGDPRFPVFGLFMTYPGQRGDLVRDVATRFNTTVQNLTNYNPSLGNINSLSPDDRLFIPATLGSGSSNTGLIAGVAVGVGVVVLAAAVSLVWFCMRRSKKKKVAKYPMDMEVTSADTKHGLLHSPSVGSVPAGLSGFAVDKSVEFTYDELSAATGNFSISNKIGEGGYGAVYYGEIRDQKLAIKKMNMQATREFMSELKVLTHVHHTNLVQLIGYCTVDSLFLVYEYVDNGTLSHHLRGSAPSRLTWNQRIQ…	ATGGGGAATCTTTGGATTGTCGCGATCAGCATCGCGCTGGGCATGGTAATCCTAGCTCCTGGCAGGGCGGGAGCGCAATGCGTTCCATCCAGGGGATGCACGGCAGTGGCCTTCTTTAATTTCACACAGAACGAGCAGCTCAACACAGTCTTCACCACTTTCAGCGTGAACTTCGCGCAGTTGCAGCAGTACAACGATCTTCGAAGCCAGGATTTCGTCCAAGCTGGGCAGTTTATCAAGATTCCCTTCCAGTGTGGCTGCATCAATGGGAGGCTCGCACATACCTTTGTTTTCAACAACGTGAGCCAGTCCGATTCGTTTGCATCGATCAACACCAGATACTATCACGAGCTCTCCAACGTGGCGTCCATGAGCGTGGATCCTTCGCTCAACGGACAG…
SmLYK4	gw1.171.21.1	DOE JGI		11	1	MNFFEIGAREMCLPRPPALIPTVTWTLRGGHVAVTGHAHARDDELVAFSLHFKSITLCAAAGVASSRVCAGDRLRRSSRRGTDRSDGRLRVGNPPARPSNSESLRRVLWDDPGWRALAMRQAIVHLCLHVYYHPRVIAFPVELSSSSCVPGAGCPRALLVFNISAVDPSSLQVIYDRFSTSSQLVSQYNQLGSGNNSAQIFIPFDCQCVRKVLQHNFPYEIAPDDTTLFIIAQEKFQGLTRDDWIAEATPLKDKNTIFAGLNVKVPVNCSCGNPDVDRSYGLFATYVVQPGDTLSTISARFKVPDQQLLQRFNPHIDFQRLIAQSIVFVPAKDSNGLYPPYSSGVRRSTIVGASVGSILAVLLAAAAGMAFFLWKRKHLQQDEKNDRLPSPAASSTVSA…	ATGAATTTCTTTGAAATTGGAGCGCGCGAAATGTGCCTGCCACGTCCCCCGGCGCTCATCCCGACAGTGACGTGGACATTGCGTGGAGGACACGTGGCAGTGACCGGGCACGCCCATGCTAGGGACGACGAGCTCGTCGCTTTCTCCCTCCATTTTAAATCCATCACACTGTGCGCCGCGGCAGGCGTTGCATCTTCTAGGGTTTGTGCCGGGGATCGTTTGCGCCGATCTTCACGAAGAGGCACCGATCGATCGGATGGCCGCCTCCGCGTTGGCAATCCCCCGGCGCGCCCCAGCAACAGTGAATCTCTCCGGAGGGTTTTGTGGGATGATCCAGGCTGGAGAGCGCTCGCAATGCGACAAGCGATCGTCCACCTTTGTCTTCATGTTTATTATCAT…
SmLYK5	gw1.112.31.1	DOE JGI		5	3	MAIAGARFLMPLRRSPSPLLGMISTALLLLLLLWSDPSANAQQAYVESDQEGYSCVSNSTSCQAYAAYRALQGDTLQSVGLRFRLSVEQLAEASQIAQSATLVPDQVLLIPLNCSCASGRSQFNATYIIQSGDTLYLVSNGTFQGLTTYQAVERANPLAVPTNLQPGDSIVFPIRCACPSSAQVAAGVTSLVTYSIWPGEILDGIARAWNVSRTRLASDNTVSGSAVQDSNLQAFTTLLLPASQDPPPLPRQTLSPAAPPPANNPPNNSPSPDSSSSSGSNTGMYVGIAVACVAAVLLVVVALVIFYRRRSRKVTKASSYAEPSKEQPSPHAPLLAGMHGLVDSERPVVFSYEELCDATNNFSASHLIQGSVYRGILRKQLVAIKEMKGGTTSQELKIL…	ATGGCGATCGCGGGGGCTAGATTTCTGATGCCGCTGCGGCGATCGCCATCGCCACTGCTCGGGATGATCTCCACCGCTTTGCTGCTTCTCCTGCTGCTATGGAGCGATCCATCCGCGAATGCCCAGCAAGCCTACGTCGAATCCGACCAAGAGGGCTATAGCTGCGTCAGTAACTCCACTTCCTGCCAGGCCTACGCAGCGTACCGAGCTCTCCAGGGCGACACTCTCCAGTCGGTCGGCCTCCGCTTTCGATTGAGCGTGGAGCAGCTCGCCGAGGCCTCGCAAATCGCCCAGTCCGCGACGCTCGTCCCCGACCAGGTCCTCCTCATCCCCTTGAACTGCTCCTGCGCCTCCGGACGCTCCCAGTTCAACGCCACCTACATCATCCAGTCAGGAGAT…
VvLYK1	GSVIVT00025924001	genoscope		12	2	MKQKVGLGFFVLLSVFCAVDSQCSRGCDLALGSYYVWQGSNLTFISQLFQTTISEILSYNSQIANQDSVEADTRIRVPYSSCDCINGEFLGKVFNYTVQSGDTYDLVAETYYSNLTTSAWLQNFNSYAANQIPDTDAYLNVTLNCSCGNSTVSKDYGLFLSYPLRPEDNLTSVAESEGLNASLLQSYNPDSNFSAGSGLVYIPTKDTSGSYRALKSSARKLTYSTSGLAGGVIAGISIAAVVGVLLLTVCIYIGFYRKRKVKEAALLPTEEHSLQPGHGPGIASDKAVESTGPAFGSSAGLTGITVDKSVEFSYEELAKASDNFNLANKIGQGGFGSVYYAELRGEKAAIKKMDMQASREFLAELKVLTHVHHLNLVRLIGYCVEGSLFLVYEYIENGN…	ATGAAACAGAAGGTGGGTTTAGGGTTTTTTGTACTGCTCTCCGTTTTCTGTGCAGTTGATTCGCAGTGCAGTCGCGGCTGTGATCTTGCTCTGGGCTCATACTATGTCTGGCAAGGTTCCAACCTCACTTTTATCTCTCAGCTATTCCAGACAACGATTTCTGAAATTCTCAGCTACAACTCACAAATCGCTAATCAAGATAGTGTTGAAGCCGATACCAGAATCCGCGTGCCTTACTCCTCATGTGATTGCATCAATGGAGAATTTCTGGGCAAAGTGTTCAACTACACGGTGCAGTCCGGTGATACGTACGATCTTGTTGCGGAGACATACTATTCAAATCTGACCACTTCGGCGTGGTTGCAGAACTTCAATAGCTATGCCGCCAATCAAATTCCT…
VvLYK10	GSVIVT00002969001	genoscope		3	3	MVRGVGEDWSWLVKKVFFPISLPQSMQLHMEMEKNMNSRVYIKFGGWWWRMRMVLLLLVWISVAQAQQSYVNNHQLDCDNNFNETNGFQCNGPRSCHSYLTFRSAPPSYDSPPSIAYLLNSEPAQIATINEVSDVDTISKDTVLIVPVNCSCSGDFYQHNTTYTLKSASETYFSLANNTYQGLTTCQALKAQNPYDYRNLSVGLHLQVPLMCACPTANQTAAGFNYLLSYLVTWGDTIDSIAKIFGVDDVQSIYDANRLSSTSVIYPFTPILVPLKNPPSKIQTTVSSPPAPSPETPMVPSGGGSNSSKKWVFIGAGIGAALLVLLISSGMMFCFFRRRRQSGQDKPVLDLGEATKLSKSLENKTSMSISLEGIRIEMESLTVYKYEELQKAAGYFGEA…	ATGGTGAGAGGAGTGGGTGAAGATTGGTCATGGCTGGTTAAAAAAGTTTTCTTCCCCATCTCTCTGCCACAGAGTATGCAACTGCATATGGAAATGGAGAAGAATATGAACAGTCGTGTTTACATTAAATTTGGGGGGTGGTGGTGGAGGATGAGGATGGTACTCCTCCTCTTGGTCTGGATATCAGTAGCTCAGGCCCAACAATCCTATGTCAACAACCACCAGCTTGACTGTGACAACAACTTCAATGAGACGAATGGATTCCAGTGCAACGGGCCTAGATCATGCCATTCCTACCTGACCTTCCGATCTGCCCCTCCTTCGTACGACAGCCCACCCTCCATAGCCTACCTCTTGAATTCCGAACCAGCTCAGATCGCCACCATTAACGAAGTTTCC…
VvLYK11	GSVIVT00020538001	genoscope		1	2	MAALINNFYLRALFLFILVFVSTLGQSLLSCETSSRDASGYYCNGNGSQKQCGTFALLRTNSYYSSLFNLSFYLGIDRFLIAEANGFSADTELLPYNLPLLIPIECKCKAGFFQAELTKTTIEGESFFGIAESLEGLTTCKAIRERNPSIQPWGLADKVRLLIPLRCACPSSSELIQETKLLLSYPVSEGDTVPSLAFKFNTTSEAIISANNRSGATLRLGSLAPVSSLLIPLRDKPTLGSPAKPREPNLGLPATSIPVINPHKKKTKMWKIGVYIAVSGVAVGASVAIAAAVLVIHWKRKKQNAYKMGDVELQQLGLSVRTTSEKKVSFEGSQDPIDQIIDSTPHKIVVETYTMLELRKATEDFNSSNLIEGSVFHGRLNGKNLAIKHTHPEAISKIE…	ATGGCTGCTCTCATCAATAACTTCTATCTAAGAGCTTTGTTTTTGTTCATCCTTGTATTTGTCTCCACTCTGGGACAGAGCTTGCTAAGCTGTGAGACCTCCTCCCGGGATGCTTCTGGCTACTACTGCAATGGAAATGGATCCCAGAAACAGTGTGGGACTTTTGCACTTCTTCGCACCAATTCCTACTACTCATCTCTTTTCAATCTGAGCTTCTACTTAGGGATTGATCGGTTCTTGATTGCAGAAGCAAATGGCTTCTCTGCTGACACAGAGTTACTTCCATACAATCTGCCTTTGTTGATCCCAATTGAATGTAAATGTAAGGCCGGTTTCTTTCAGGCTGAACTCACTAAAACTACCATAGAAGGGGAAAGCTTCTTTGGCATTGCTGAATCG…
VvLYK12	GSVIVT00034296001	genoscope		11	1	MRDGDSVESLASRFGVSMGSIEAVNGIDNPDNVTVGALYYIPLNSVPGEPYPLENAVPPAPVPATSNSNFSVVQANHKDHVPYGWIIGGLGVGLALIAVLLVICVCLKSSSCFAKGRGSLAKDSDGKNPHKFQILRTRSYCCGSGRYSCCKSADVKQTNGESSNLQMNIPKAIGTDVFDMEKPVVFTYEEILSSTDGFSDSNLLGHGTYGSVYYGVLHDQEVAIKKMTATKTREFMSEMKVLCKVHHTNLVELIGYAASDDELFLIYEYAQKGSLKSHLHDPQNKGHTSLSWIMRVQIALDAARGIEYIHEHTKTHYVHRDIKTSNILLDGAFRAKISDFGLAKLVGKTGEGEASATRVVGTFGYLAPEYLSDGLATTKSDVYAFGIVLFEIISGKEAV…	ATGAGAGATGGGGACAGCGTTGAATCTCTGGCGAGTAGGTTTGGGGTCAGTATGGGTAGTATCGAGGCAGTGAATGGGATTGATAATCCTGATAATGTTACTGTGGGTGCCCTTTATTATATACCGTTGAATTCAGTTCCTGGTGAGCCTTATCCTTTGGAGAATGCCGTTCCTCCTGCTCCTGTCCCTGCAACATCCAATAGTAACTTTTCAGTAGTTCAGGCGAATCATAAGGATCATGTTCCATATGGATGGATCATAGGGGGTTTGGGAGTTGGTCTTGCTCTGATAGCTGTACTTCTAGTTATATGTGTTTGTTTGAAATCATCAAGCTGTTTTGCTAAAGGCCGAGGAAGTCTTGCAAAAGATTCTGATGGGAAGAATCCCCATAAGTTTCAG…
VvLYK2	GSVIVT00006888001	genoscope	tandem	13	3	MVISSNSRNAIQILAFGFHFLVLLCSKANAKCSRGCDLALASYYVWDGSNLTYIRKIFGREISEILKYNPQIENQDSIDTGSRINVPFRCDCLNGDFLGHTFEYTTQFGDTYDRIAERAFSNLTTEDWVHRVNEYPPTRIPDDVQINVTVNCSCGNRRVSMKYGLFATYPLRDGENLSTVAAAAGITDDLVRRYNPAADFSAGTGLVFVPAKETQYTSLNPLLSQCKFPTQSDELTLLISSPSLLGLFWGLMFICIGVESKCSRTCDLALASYNLWKGVDLNFIATTFSRDVSEIQSFNPQITNIDLIIAGERVNVPFSCGCIDREFLGTTFVYSAKQNDTYSIIAEKYFANLTTVEWLQRFNTYAPTNIPIDAPINVTVNCSCGNSSVSKDYGLFVTY…	ATGGTCATTTCATCAAACAGCAGGAACGCAATTCAAATACTTGCCTTTGGATTTCACTTTCTCGTTCTCCTCTGTTCCAAGGCCAATGCCAAGTGCTCCCGCGGCTGTGATCTCGCCCTGGCTTCATACTACGTGTGGGATGGCTCAAACCTCACCTACATTAGAAAAATCTTTGGCCGCGAAATCTCGGAAATTCTCAAGTACAATCCCCAAATCGAAAACCAAGACAGCATCGACACTGGCTCCAGAATCAACGTGCCGTTCCGGTGCGATTGCCTGAACGGCGATTTCCTGGGCCACACCTTCGAGTATACGACTCAATTTGGAGATACGTATGATAGGATTGCAGAGAGGGCATTTTCGAACCTCACTACTGAGGATTGGGTTCACAGAGTGAAT…
VvLYK3	GSVIVT00006887001	genoscope	tandem	12	3	MLVFSVLIFLSIGVESKCSRGCDLALASYNIWNGTTLSFIATAFSTSISEIQSFNPQINDIDLIIVDTRLNIPFSCSCIDGEFLGHTFFYSVDSNDTYNIIARTFYANLTTVEWLERFNRYEATEIPVNAIINVTVNCSCGNSRVSKKYGLFVTYPLQPGESLSSIANESGLPSKLLQDYNPGVDFSLGSGLVFIPGKDQNGSYPPLKLRSSWNSFMLPYICISIVLFLQSKWWDLYRFIATYSNFPFLSVSVRTGISVGVIAGISVAGVAGSLLLAFVLYVGIYKRKMGKAPLLPAAFEDQHMQPGQGYGSTLEKTSDSVALVAAVSLELVGITADKSVEFTYEELAKATNNFSAASKIGQGGFALVYYAELQGQKAAIKKMDMQASKEFLAELKVLT…	ATGTTAGTGTTTTCTGTGTTGATATTTCTCAGTATTGGAGTAGAATCTAAGTGTAGCAGAGGCTGTGATCTTGCTTTAGCTTCATACAATATATGGAATGGTACAACTCTCAGTTTTATAGCCACCGCCTTCTCCACTTCTATTTCTGAAATTCAAAGCTTCAATCCTCAAATAAATGATATAGATTTGATCATAGTTGATACAAGATTGAATATCCCCTTCTCCTGCAGTTGCATTGATGGGGAGTTTCTGGGTCATACTTTCTTCTACTCTGTTGACAGTAATGATACCTACAATATTATTGCTAGGACTTTCTATGCAAACCTTACTACTGTTGAATGGTTAGAGAGATTTAATAGGTATGAAGCCACTGAGATACCTGTCAACGCCATAATAAAT…
ZmLYK4		Zm10426			2	MAPPPQPELPAAALALLVLLLAAAVPARAQQEYEANKQNACYATNASSVLGYTCNATAASTPACESYLIFRSSPSYYNTPVSISYLLNSSPATVAAANAVPTVSPLAASSLVLVPVPCACTPGGYYQHNSSYTIEFQSETYFIIANITYQGLTTCQALIAQNPLHDSRGLVAGNNLTVPLRCACPSPAQAAKGFRYLLSYLVMWGDGVPSIAARFRVDPQAVLDANSLTADDIIFPFTTLLIPLKAAPTPDMLASPAPPPSPTPPQPTPAPSGGSGSGKWVGVGVGLGCGALALAAILGLLFLRTRRRRGQRFADGESVRQGSKVVIDVSSSAEYGALASGKQTSNTTTSTTSSATRSLVASDVRGAVESLTVYKYSELEKATAGFAEERQVPGTSVFR…	ATGGCTCCCCCGCCTCAGCCGGAGCTCCCCGCGGCAGCGCTCGCGCTCCTCGTCCTCCTCCTCGCCGCCGCGGTGCCGGCGCGCGCGCAGCAGGAGTACGAGGCCAACAAACAGAACGCTTGCTACGCCACCAACGCCAGCTCCGTCCTCGGTTACACCTGCAACGCCACCGCCGCCTCCACTCCGGCCTGCGAGTCCTACCTCATCTTCCGCTCGTCCCCGTCATACTACAACACGCCGGTCTCCATCTCCTACCTCCTCAACTCCTCCCCTGCCACCGTCGCCGCCGCCAACGCCGTACCCACGGTGTCCCCGCTCGCGGCCTCCAGCCTCGTCCTGGTCCCCGTCCCCTGTGCCTGCACGCCCGGTGGCTACTACCAGCACAACTCCTCCTACACC…
ZmLYK6		Zm13473			2	MRPPALRLSALLLFLCLYAAPARSQNATTVTAAPASVEGFNCSVNRTYPCQAYALYRAGFAGVPLNLAAIGDLFAASRFMVAHANNLSTAAAPATGQPLLVPLQCGCPSGSPNSYAPMQYQIASGDTYWIISTTKLQNLTQYQAVERVNPTLVPTNLDVGTMVTFPIFCQCPAAADNATALVTYVMQPGDTYSTIAAAFSVDAQSLVSLNGPEPRTQQFAEILVPLRRQVPGWLPPIVLRNNASATPAAPPPSASPNATVVRNDRNGVVTGLAVGLGVVGALWLLQMLLLACLCRRLRANGRRGDAVLSGDGVEGGVFAKGSSAAAAGGGERFLVSDMSEWLDKYRVFTVEELERGTGGFDDAHLVNGSVYKANIDGLVFAVKKMKWDACEELKILQKV…	ATGCGGCCGCCGGCGCTCAGGCTGAGCGCGCTGCTGCTGTTCCTCTGCCTGTACGCCGCCCCAGCGCGGTCCCAGAACGCGACCACGGTCACGGCCGCGCCCGCGTCCGTTGAGGGGTTCAACTGCTCCGTCAACCGCACGTACCCATGCCAGGCGTACGCGCTCTACCGCGCCGGCTTCGCGGGCGTGCCGCTCAACCTCGCAGCCATCGGCGACCTCTTCGCCGCCAGCCGCTTCATGGTCGCGCACGCCAACAACCTCTCCACCGCTGCAGCCCCGGCCACCGGGCAGCCGCTGCTCGTGCCGCTCCAGTGCGGCTGCCCCTCCGGGTCCCCCAACTCGTACGCGCCGATGCAGTACCAGATCGCGTCGGGCGACACCTACTGGATCATCTCCACC…
GmLYK4		DOE JGI	tandem	1	2	MDLFPFIPIIIFTLLIHNFSLILGQQPYIGLGTVACPRRGNKNSIRGYTCNGANHSCQSYLTFRSQPIYNSVKTISTLLGSDPSQLAKINSVSMNDTFETNKLVIVPVNCSCAGEYYQTNTSYEFHNSETYFLIANNTFEGLTTCQALENQNHNPANIYPGRRLLVPLRCACPTKNQTEKGIRYLLSYLVNWGDSVSFISEKFGVNFMTTLEANTLTLTQATIYPFTTILVPLHDKPSSSQTVSPTRRTPPPSPPSSDHSSNKTWVYVVVGVVVGAIALISVLCAVIFFTRYRKNRKKDDSVVVGSKSFEAIEEKPEVKVNEKLSEIISGIAQSFKVYNFEELQRATDNFSPSSWIKGSVYRGVINGDLAAIKRIEGDVSKEIEILNKINHSNVIRLSG…	ATGGATCTCTTTCCCTTCATCCCCATCATCATTTTCACACTATTGATCCACAACTTCTCTCTGATTCTGGGGCAGCAACCTTACATTGGTTTAGGCACAGTAGCGTGCCCAAGAAGGGGTAACAAAAATTCTATCCGTGGTTACACTTGCAATGGTGCAAACCATAGCTGCCAAAGTTACCTCACCTTCAGATCTCAACCCATCTACAACTCTGTCAAGACAATATCAACTTTGTTGGGTTCTGACCCATCCCAGCTTGCTAAAATAAACTCAGTTTCCATGAATGACACCTTTGAAACAAACAAGTTGGTTATTGTTCCGGTCAACTGTTCCTGTGCAGGTGAGTATTATCAAACAAACACATCCTATGAGTTCCATAATTCAGAAACTTACTTCTTG…
GmLYK4b	Gm0111x10017			1	2	MSVVVHVQGKQPYVGLATTACGQTGNSNSMRGYTCNGVNPSCQAYLTFRAQPLYNTVPSISALLGSDSSQLSVANSVSEDGTFETNKLVIVPINCSCSGNNNNQYYQFNTSYEVERGDSYFVIANNTFEGLSTCQALQDQNNIPEGDLMPGNELIVPLRCACPSKNQTEQGVKYLLSYLVASNHIVWLIGERFGVSSETIVEANTLSSQQPIIHPFTTLLVPLQDEPSSNQTSEPSPPPSTPPPPPLSSSSGRSSKTWVYAVVGVVGAIALISSVLCAIVFRTRYLKGGNKRKDDSLIVSDSFVAVAIEKPQEKKLEEEESENLAEIISGISESFKVYRYEELQSATNGFSPSCCIKGSVYRGFINGDLAAIKKIDGDVSKEIELLSKVNHSNVIRLSG…	ATGTCAGTGGTGGTTCATGTTCAGGGAAAGCAACCTTACGTTGGTTTGGCCACAACAGCATGTGGCCAAACGGGAAATTCAAACTCTATGCGTGGCTACACTTGCAATGGCGTGAATCCTAGTTGCCAAGCTTACCTCACCTTCAGGGCTCAACCCCTTTACAACACTGTTCCCTCAATATCTGCTTTGTTGGGTTCAGACTCATCTCAACTTTCTGTGGCAAATTCTGTTTCTGAGGATGGAACCTTTGAAACAAACAAGTTAGTGATTGTTCCAATCAATTGCTCTTGTTCAGGTAACAACAACAACCAGTATTATCAGTTCAACACATCCTACGAGGTTGAAAGAGGGGACTCGTATTTTGTGATCGCTAACAACACTTTTGAAGGCCTTTCAACA…
GmLYK6		DOE JGI		1	2	MNHHVVFLFTLTFLLLSFNAKAQQNYSGNSILSCKNDDKMGPSPSFLYTCNGFNKTCMSFLIFKSKPPFNSITTISNLTSSNPEELARINDVTVLKVFPTGKEVIVPLNCSCLTREYYQAETKYVLGQSPTYFTVANDTFEGLTTCDTLMRANSYGELDLLPGMELHVPLRCACPTWHQITNGTKYLLTYSVNWGDSIKNIAARFNVAAGNVVDANGFSTQTQTIFPFTTVLIPLPSEPVSSMAIIVNGPPAVSPLPVCSSEKCNSRRKLYIVIATTGGSMLVLCVVLFGGFLCRKRSARFIKRGEQSEKAKKLSSEDIRGKIAIIEHHSKVYKFEEIEEATENFGSKNRIKGSVFRGVFGKEKNILAVKKMRGDASMEVNLLERINHFNLIKLQGYCE…	ATGAATCATCATGTTGTGTTTCTCTTCACACTAACCTTTCTTCTTCTTTCTTTTAATGCCAAAGCACAGCAGAATTACTCAGGGAATTCAATACTAAGTTGCAAGAATGATGACAAAATGGGGCCTTCACCTTCCTTCCTTTACACTTGCAATGGCTTCAACAAAACCTGCATGTCCTTCCTCATCTTCAAATCCAAACCTCCTTTCAACTCCATAACTACAATCTCCAACCTCACATCATCAAACCCAGAAGAGCTTGCAAGAATCAATGATGTCACTGTGCTCAAAGTGTTTCCAACTGGGAAAGAGGTGATTGTCCCTTTGAACTGTTCTTGTTTAACTAGGGAATATTACCAAGCTGAAACCAAATATGTATTGGGGCAATCCCCAACATATTTC…
GmLYK6b	Gm0153x00021			1	2	MGASPSFLYTCNGLNKSCLAFLIFKSKPPFNSIATISNLTSSNPEELARINDVNVLKVFPTGKEVLVPLNCSCLTRDYYQAETNYVLGQSPTYLTVANDTLQGLTTCDSLMRANPYGELDLHPGMELHVPLRCACPTWHQITNGTKYLLTYSVNWGDNITNIAARFNVAAGNVVDANGFSTQTQTIFPFTTVLIPLPSEPVSSMTRIVSDPPDVSPLVCSSKKCNSKRKLYTVIATTGGSMLVLCVVLYGVFLFRKRSAMFIKRGEQGEKSKKLSSEDIRGEIAIIEHHSKVYKFEEIEKATENFSSKNRIKGSVYRGVFGKEKNILAVKKMRGDASKEVNLLEKINHFNLIKLQGYCENDGCPYLVYEYMENGSLREWLSRNGSTEHQSLARRILIAL…	ATGGGGGCTTCACCTTCCTTCCTTTACACTTGCAATGGCCTCAACAAATCCTGCCTGGCCTTCCTCATCTTCAAATCAAAACCTCCTTTCAATTCCATAGCCACAATCTCCAACCTCACATCATCAAACCCAGAAGAGCTTGCAAGAATCAATGATGTCAATGTGCTCAAAGTGTTCCCAACTGGGAAAGAAGTGCTTGTCCCTTTGAACTGTTCTTGCTTAACAAGGGACTATTACCAAGCTGAAACCAACTATGTATTGGGGCAATCCCCAACATATTTGACAGTGGCAAATGATACTTTACAGGGTTTGACCACTTGCGATTCGCTTATGCGTGCTAATCCATACGGGGAACTTGATTTGCATCCCGGCATGGAATTGCACGTGCCACTCAGATGT…
GmLYK7		DOE JGI	tandem	1	2	MHLFPFIPIIIFTLLIHNFSLILGQQPYIGLGTVACPRRGNKNSIRGYTCNGANHSCQSYLTFRSQPIYNSVKTISTLLGSDPSQLAKINSVSMNDTFETNKLVIVPVNCSCSGEYYQTNTSYVFQNSETYLLIANNTFEGLTTCQALENQNHNPANIYPGRRLLVPLRCACPTKNQTKKGIRYLLSYLVNWGDSVSFISEKFGVNFMSTLEANTLTLTQAMIYPFTTILVPLHDKPSSSQTVSPTQRISPPPSPPSSDHSSNKTWVYVVVGVVVGAIALTSVLCAVIFFKRYRKNRNKDDSLVAVPKSFEAIEEKPQVKVNEKLSENISGIAQSFKVYNFEELQRATDNFSPSSWIKGSVYRGVINGDLAAIKKIEGDVSKEIEILNKINHTNVIRLS…	atgcatctctttcccttcatccccataatcattttcacactattgatccacaacttctctctgattctggggcagcaaccttatattggtttaggcacagtagcgtgtccaagaaggggtaacaaaaattctatccgaggttacacttgcaatggtgcaaaccatagctgccaaagttacctcaccttcagatctcaacccatttacaactctgtcaagacaatatcaactttgttgggttctgacccatcccagcttgctaaaataaactcagtttccatgaatgacacctttgagacaaacaagttggtgattgttccggtcaactgttcctgttcaggtgagtattatcaaacaaacacatcctatgtgttccagaattcagaaacttacttgttg…
GmLYK9		DOE JGI		3	2	MHQFFSAVFLFLLLPLCSNAQTARQANNTGFTCNFTRTCTSYAFYRATAPNFTDLASIGDLFSVSRLMISTPSNISSSSLNTPLLPNTPLFVPLTCSCNPVNASFGSLSYANISYTINPGDTFFLVSTIKFQNLTTFPSVEVVNPTLLATNLSIGQDTIFPIFCKCPPNSQGTNYMISYVVQPEDNMSSIASTFGAEEQSIIDANGGETTLHDYDTIFVPVARLPALSQPAVVPPAPPPVIGSNNDDRTGTVRGLGVGLGIVGLLLILVSGVWVYREVVVMKGVVRDDEEKNVYLGGKAEGKNLDVKLMANVSDCLDKYRVFGIDELVEATDGFDQSCLIQGSVYKGEIDGHVFAIKKMKWNAYEELKILQKVNHGNLVKLEGFCIDPEEANCYLVYEY…	ATGCATCAGTTCTTCTCTGCTGTCTTCCTCTTCCTCCTCCTTCCACTTTGCAGCAACGCTCAAACAGCACGACAAGCGAACAACACGGGCTTCACGTGCAACTTCACACGCACGTGCACGTCCTACGCCTTCTACCGGGCCACCGCCCCCAACTTCACCGACCTGGCCTCCATCGGCGACCTCTTCTCGGTGAGCCGCCTCATGATATCAACCCCATCCAACATCTCCTCTTCTTCCCTCAACACCCCTTTACTCCCAAATACACCCCTCTTCGTCCCCTTAACCTGCTCCTGCAACCCCGTCAACGCCTCCTTCGGCTCCCTCTCCTACGCCAACATCTCCTACACCATCAACCCCGGCGACACCTTCTTCTTAGTCTCCACCATCAAGTTCCAGAAC…
GmLYK9b	Gm0168x00151			4	2	MHQFFSAVFLFLLLPLCSNAQTARQANNTGFTCNFTRTCTSYAFYRATAPNFTDLASIGDLFSVSRLMISTPSNISSSSLNTPLLPNTPLFVPLTCSCNPVNASFGSLSYANISYTINPGDTFFLVSTIKFQNLTTFPSVEVVNPTLLATNLSIGQDTIFPIFCKCPPNSQGTNYMISYVVQPEDNMSSIASTFGAEEQSIIDANGGETTLHDYDTIFVPVARLPALSQPAVVPHAPPPVIGSNNDDRTRTVREVVVMKGVVRDDEEKNVYLGGKAEGKNLDVKLMANVSDCLDKYRVFGIDELVEATDGFDQSCLIQGSVYKGEIDGHVFAIKKMKWNAYEELKILQKVNHGNLVKLEGFCIDPEEANCYLVYEYVENGSLYSWLHEGKKEKLSWKIR…	atgcatcagttcttctctgctgtcttcctcttcctcctccttccactttgcagcaacgctcaaacagcacgacaagcgaacaacacgggcttcacgtgcaacttcacacgcacgtgcacgtcctacgccttctaccgggccaccgcccccaacttcaccgacctggcctccatcggcgacctcttctcggtgagccgcctcatgatatcaaccccatccaacatctcctcttcttccctcaacacccctttactcccaaatacacccctcttcgtccccttaacctgctcctgcaaccccgtcaacgcctccttcggctccctctcctacgccaacatctcctacaccatcaaccccggcgacaccttcttcttagtctccaccatcaagttccagaac…
GmNFR5a		DOE JGI	tandem	1	3	MAVFFPFLPLHSQILCLVIMLFSTNIVAQSQQDNRTNFSCPSDSPPSCETYVTYIAQSPNFLSLTNISNIFDTSPLSIARASNLEPMDDKLVKDQVLLVPVTCGCTGNRSFANISYEINQGDSFYFVATTSYENLTNWRAVMDLNPVLSPNKLPIGIQVVFPLFCKCPSKNQLDKEIKYLITYVWKPGDNVSLVSDKFGASPEDIMSENNYGQNFTAANNLPVLIPVTRLPVLARSPSDGRKGGIRLPVIIGISLGCTLLVLVLAVLLVYVYCLKMKTLNRSASSAETADKLLSGVSGYVSKPTMYETDAIMEATMNLSEQCKIGESVYKANIEGKVLAVKRFKEDVTEELKILQKVNHGNLVKLMGVSSDNDGNCFVVYEYAENGSLDEWLFSKSCSD…	atggctgtcttctttccctttcttcctctccactctcagattctttgtcttgtgatcatgttgttttccactaatattgtagctcaatcacaacaggacaatagaacaaacttttcatgcccttctgattcaccgccttcatgtgaaacctatgtaacatacattgctcagtctccaaattttttgagtctaaccaacatatccaatatatttgacacaagccctttatccattgcaagagccagtaacttagagcctatggatgacaagctagtcaaagaccaagtcttactcgtaccagtaacctgtggttgcactggaaaccgctcttttgccaatatctcctatgagatcaaccaaggtgatagcttctactttgttgcaaccacttcatacgag…
GmNFR5b		DOE JGI	tandem	1	3	MAVFFSFLPLRSQILCLVLMLFFTNIVAQSQQTNETNFSCPSDSPPPSCETYVTYIAQSPNFLSLTSISNIFDTSPLSIARASNLEPEDDKLIADQVLLIPVTCGCTGNRSFANISYEINPGDSFYFVATTSYENLTNWRVVMDLNPSLSPNTLPIGIQVVFPLFCKCPSKNQLDKGIKYLITYVWQPSDNVSLVSEKFGASPEDILSENNYGQNFTAANNLPVLIPVTRLPVLAQSPSDVRKGGIRLPVIIGISLGCTLLVVVLAVLLVYVYCLKIKSLNRSASSAETADKLLSGVSGYVSKPTMYETDAIMEATMNLSEQCKIGESVYKANIEGKVLAVKRFKENVTEELKILQKVNHGNLVKLMGVSSDNDGNCFVVYEYAQNGSLDEWLFYKSCS…	ATGGCTGTCTTCTTTTCCTTTCTTCCGCTCCGTTCTCAGATTCTTTGTCTTGTACTTATGTTGTTTTTCACTAATATTGTAGCTCAATCACAACAGACCAATGAAACAAACTTTTCATGCCCTTCTGATTCACCACCGCCTTCATGTGAAACCTATGTAACATACATTGCTCAGTCTCCAAATTTTTTGAGTCTAACCAGCATATCCAATATATTTGACACAAGTCCTTTATCCATTGCAAGAGCAAGTAACTTAGAGCCTGAAGACGACAAGCTGATCGCAGACCAAGTCTTACTGATACCAGTAACCTGTGGTTGCACTGGAAACCGTTCTTTCGCCAATATCTCCTATGAGATCAACCCAGGTGATAGCTTCTACTTTGTTGCAACCACTTCATAC…
LjLYK4		Kazusa	tandem	1	2	MHCFPFTLIFLSTLFIFFTFPITLAQQPYIGLATNACPRRGNSNSIRGYTCNGGSANHTCQAYLTFRTQPIYNSVYTISTLLSSDARHLAETMSVSQNTTFETNKLVIVPVQCSCAGEYYQANTSYAFQNTDTPFSIANNTFEGLTTCQALMHENHNPGHLYLGRELTVPLRCACPTKNQTEKGIKYLLSYLVNWGDSISVISEKFGVSCNNTLEANSLSLTKAKIYPFTTLLVPLHDKPSNSQTILQSQPSSTSSSPPPSSSTHQSSNKTWLYVVVGGVFALIVLTAVIFCIHYHKGRKKDDSLSQLTVSESFENQQLGKEMKKGDGKLSEFIHGIAQSFKVYSFEEIQRATNNLNSSSLIKGSVYRGVMNGDLVAIKKTEGDVSKEIQILNKVNHSN…	ATGCATTGCTTTCCCTTCACCCTTATCTTCCTTTCCACCCTCTTCATCTTCTTCACCTTCCCTATCACTCTAGCTCAGCAACCTTACATTGGTTTAGCCACCAATGCGTGCCCTCGCCGGGGAAACTCAAATTCCATCCGCGGCTACACTTGCAACGGCGGCAGTGCAAATCACACTTGCCAAGCTTACCTCACCTTCAGAACTCAACCCATTTACAACTCTGTCTACACAATTTCCACTCTGTTATCCTCTGACGCACGCCACCTAGCTGAAACAATGTCAGTCTCACAAAACACCACCTTCGAAACAAACAAGCTTGTAATCGTTCCTGTTCAATGTTCTTGTGCTGGTGAGTATTACCAGGCAAACACATCATATGCATTTCAGAACACAGACACC…
LjNFR5	AJ575255	GenBank	tandem	1	3	mavffltsgslslflaltllftniaarsekisgpdfscpvdsppscetyvtytaqspnllsltnisdifdisplsiarasnidagkdklvpgqvllvpvtcgcagnhssantsyqiqlgdsydfvattlyenltnwnivqasnpgvnpyllpervkvvfplfcrcpsknqlnkgiqylityvwkpndnvslvsakfgaspadiltenrygqdftaatnlpilipvtqlpeltqpssngrkssihllvilgitlgctlltavltgtlvyvycrrkkalnrtassaetadkllsgvsgyvskpnvyeideimeatkdfsdeckvgesvykaniegrvvavkkikegganeelkilqkvnhgnlvklmgvssgydgncflvyeyaengslaewlfskssgtp…	ATGGCTGTCTTCTTTCTTACCTCTGGCTCTCTGAGTCTTTTTCTTGCACTCACGTTGCTTTTCACTAACATCGCCGCTCGATCAGAAAAGATTAGCGGCCCAGACTTTTCATGCCCTGTTGACTCACCTCCTTCTTGTGAAACATATGTGACATACACAGCTCAGTCTCCAAATCTTCTGAGCCTGACAAACATATCTGATATATTTGATATCAGTCCTTTGTCCATTGCAAGAGCCAGTAACATAGATGCAGGGAAGGACAAGCTGGTTCCAGGCCAAGTCTTACTGGTACCTGTAACTTGCGGTTGCGCCGGAAACCACTCTTCTGCCAATACCTCCTACCAAATCCAGCTAGGTGATAGCTACGACTTTGTTGCAACCACTTTATATGAGAACCTT…
MtLYK12		Genome seqeuencing	tandem	1	2	MHLFPFIPFFIFNLFFFFFVSNISIILGQQPYIGLATNACPRKGDSKSIRGYTCNGKTQTCQAYLTFRTQPIYSSVSTISSLLGSNPSQLAEINSVSLNETFETNKMVIVPVNCSCSGNYYQANTSYVFQNTDTYFIVANNTFEGLSTCQALMHENHNPGDVYPGRKLLVPLRCACPTKNQTQKNIKYLLSYLVDWGDSVSFISDKFGVNFRTTLEANTLSLTQSTIYPFTTLLVPLFDKPSSSQIQTHHSPSSSPPLSSSSSTDKKSKKTWVYVVVGVLGGVVIVALILFLYAFISFKKGKKKNDFLVSVSESTIFEEKEKPMKKEDEKLSEIICGIAQSFKVYDFEEIKVATDNFSPSCRVKGTVYRGLIKGDLAAIKKTEGDVSKEIQILNKVNHS…	ATGCATCTCTTTCCCTTCATCCCTTTTTTCATTTTCAATCTCTTCTTCTTCTTCTTCGTCAGCAACATCTCCATCATCCTAGGACAACAACCTTATATTGGTTTAGCAACAAATGCATGTCCACGAAAAGGCGATTCAAAATCAATCCGAGGTTACACATGTAACGGCAAAACTCAAACATGCCAAGCATACCTCACCTTCAGAACTCAACCAATTTACTCCTCAGTTTCAACAATATCATCATTACTAGGCTCAAATCCATCTCAACTCGCCGAAATAAACTCCGTTTCTTTAAACGAAACATTCGAAACAAACAAAATGGTAATTGTTCCTGTCAATTGTTCTTGTTCTGGTAACTATTATCAAGCAAATACATCCTATGTTTTTCAAAACACAGAC…
MtLYK13		Genome seqeuencing	tandem	1	3	MSAFFLPSSSHALFLVLMLFFLTNISAQPLYISETNFTCPVDSPPSCETYVAYRAQSPNFLSLSNISDIFNLSPLRIAKASNIEAEDKKLIPDQLLLVPVTCGCTKNHSFANITYSIKQGDNFFILSITSYQNLTNYLEFKNFNPNLSPTLLPLDTKVSVPLFCKCPSKNQLNKGIKYLITYVWQDNDNVTLVSSKFGASQVEMLAENNHNFTASTNRSVLIPVTSLPKLDQPSSNGRKSSSQNLALIIGISLGSAFFILVLTLSLVYVYCLKMKRLNRSTSSSETADKLLSGVSGYVSKPTMYEIDAIMEGTTNLSDNCKIGESVYKANIDGRVLAVKKIKKDASEELKILQKVNHGNLVKLMGVSSDNDGNCFLVYEYAENGSLEEWLFSESSKTSN…	ATGTCTGCCTTCTTTCTTCCTTCTAGTTCTCATGCTCTTTTTCTTGTCCTCATGTTGTTTTTTCTCACTAACATCTCAGCTCAACCACTATATATAAGTGAAACAAACTTTACATGCCCTGTGGATTCTCCTCCTTCATGTGAAACCTATGTAGCATACAGAGCTCAGTCTCCAAATTTTTTGAGCCTATCTAACATATCTGATATTTTTAATTTGAGTCCTTTACGCATTGCAAAAGCCAGTAACATAGAAGCCGAGGATAAGAAGCTGATTCCAGATCAACTGTTACTAGTACCTGTAACTTGTGGTTGCACTAAAAATCACTCTTTCGCGAATATCACCTACTCAATCAAGCAAGGTGACAACTTCTTCATACTTTCAATCACTTCATACCAGAAT…
MtLYK9		Genome seqeuencing		1	3	MVSSFFHTLIFFSATHILLQLPQANGKNFSCTLNSSPSCDTYVAYFANSPNFLTLTAISDIFDTSPQSIARASNIKDENMNLIHGQLLLIPITCGCNGNGNYSFANISHLIKESESYYYLSTISYQNLTNWQTVEDSNPNLNPYLLKIGTKINIPLFCRCPSNYFAKGIEYLITYVWQPNDNLTLVASKLGASPKDIITANTNNFGQNFTVAINLPVFIPVKNLPALSQSYYSSSERKRINHFSIIISIGICLGCTILISLLLLLFYVYCLRKRKACENKCVPSVEITDKLISEVSNYVSKPTVYEVGMIMKATMNLNEMCKIGKSVYKAKIDGLVLAVKNVKGHITVTEELMILQKVNHANLVKLVGVSSGYDGNHFLVYEYAENGSLYNWLLSEFCT…	ATGGTTTCTTCCTTTTTTCATACACTCATATTCTTTTCTGCCACCCATATCCTACTTCAATTGCCACAAGCCAATGGAAAAAACTTCTCATGTACTTTGAATTCCTCTCCTTCATGTGACACATATGTTGCATACTTTGCTAACTCTCCAAACTTTTTAACCCTCACAGCCATATCTGATATATTTGACACCAGTCCTCAATCCATTGCAAGAGCAAGCAACATAAAAGATGAAAATATGAACCTCATTCATGGCCAACTTTTGCTTATACCTATAACTTGTGGTTGCAATGGAAATGGAAACTACTCTTTTGCCAATATCTCACACTTAATCAAAGAAAGTGAAAGTTACTATTATCTTTCGACCATTTCGTATCAGAATCTCACTAATTGGCAGACA…
OsLYK2	LOC_Os06g41980	TIGR	tandem	1	2	MSMLPRFLLLVVLLAVPMTAAQQQYEANAQGDCYTDNGSSVLGYTCGTAASPPPPPCTAYLTFRSAPPSYASPITVSYLLNASVPAVAAANSVPVSPPVARDGLLLVPVPCACTAAGYYQHDAGYVIQFDDETYFVMANDTYQGLTTCQALMAQNPAHDSLDLYPGIRLTVPLRCACPSPAQAAAGVRYLVTYLLGWDDDSSTVADRFGADYQAVLFANNLTDDSTVYPFTTMLVPLKHRPKPDVTVLPEPGPPSPAPAPAVSAPPPPAVPSSESGSGRWKKSFRGRCIGIGVGVGFAVLASGALLALFLLRRRWRWRGNGELHDVPLAPDKEGAKATPPPWMLPTTVADVDVRDAVGSMAVYEYGELERVTAGFAEERRIGDSSVYRAVINGDVAAAV…	ATGTCGATGCTGCCGCGCTTCCTCCTCCTCGTCGTGCTGCTCGCGGTGCCGATGACGGCGGCGCAGCAGCAGTACGAGGCCAACGCGCAGGGCGACTGCTACACCGACAACGGCAGCTCCGTCCTCGGCTACACCTGCGGCACCGCCGCCTCCCCGCCGCCGCCGCCATGCACGGCCTACCTCACCTTCCGCTCCGCCCCACCGAGCTACGCCTCCCCGATCACCGTCTCCTACCTCCTCAACGCCAGCGTCCCCGCCGTCGCCGCCGCCAACTCCGTCCCGGTCTCGCCTCCGGTCGCCCGCGACGGCCTCCTCCTCGTCCCCGTCCCCTGCGCCTGCACCGCCGCCGGGTACTACCAGCACGACGCCGGCTACGTCATCCAGTTCGACGACGAGACC…
OsLYK3	LOC_Os06g41960	TIGR	tandem	1	1	MPPGARARRIAALDLIFLVFLRLASAYQRPSDAHINCIDSFCLGGYTCSETTATTSCTAYLTFRSDPPLSVAYLLNATPSAVAAANSVPLAVSPVDGTQLLLVPVPCSCNRATGYYQHNTTYAIQELDTFFLIANNTFQGLTTYQSIIANNPASEAMSPVINGPLAVPLRCACPSATTGRINNLLTYVVQEGDNVTSIARRFNSTHGDVLAANTLLVPLVHPPHSRVVLANTTITSTTPPESQKFYVSSPCSNGLLAGLGIGVGCGVSAWAAVLAVFLLWRRRRRRPVGDSSGMARETPLVAAVRGAVETLAAYSYADIETATAGFAEERRVAAGSSVYRAVINGEAFAVKRVAAGGDDVRGEVDVLGRVNHSGLVRLRGLCANGDDTYLVLEFAENGA…	ATGCCGCCCGGCGCGCGAGCAAGACGCATCGCCGCACTCGACCTGATCTTCCTCGTGTTTCTCCGGCTCGCCAGCGCGTATCAACGACCATCCGACGCGCATATCAACTGCATCGACAGCTTCTGTCTCGGCGGCTACACCTGCAGCGAAACCACCGCCACCACGTCCTGCACCGCCTACCTCACCTTCCGCTCCGACCCCCCGCTCTCCGTCGCCTACCTCCTCAACGCGACGCCCTCCGCCGTCGCCGCCGCCAACTCTGTCCCCCTCGCCGTCTCCCCCGTCGACGGCACGCAGCTCCTCCTCGTCCCTGTCCCCTGCTCCTGCAACCGGGCCACCGGCTACTACCAACACAACACCACCTACGCCATTCAGGAACTTGATACCTTCTTCCTCATC…
OsLYK4	LOC_Os02g09960	TIGR		1	2	MAETPRRIRRGGAGLSLVVVALLLAVAARAQQEYEANQQNACYATNASSTLGYTCNATSASAAAAAPCDAYLVFRSSPPLYASAVSISYLLNVAAAAVADSNAVDPVAPVAADRLVLAPVPCGCSPGGYYQHNASHTIRDTGVETYFIIANLTYQGLSTCQALIAQNPLHDSRGLVAGDNLTVPLRCACPSPPQAAAGVKHMVTYLVTWGDTVSAIAARFRVDAQEVLDANTLTESSIIYPFTTLLVPLKNAPTPDMLAPPAQAPPPPAPAPPRAQPPPGGSGSGKGVAVGVGVGCGVLALAGVFGLLFFCLRRRRGVGEESVRPGKVVGDVSSSAEYGALASGKQTTTATSMSSLSAARSLMASEVREALESLTVYKYSELEKATAGFSEERRVPGTA…	ATGGCGGAAACTCCACGCCGAATCCGCCGCGGCGGCGCCGGGCTCTCGCTCGTCGTCGTCGCCCTCCTCCTCGCCGTCGCGGCGAGGGCGCAGCAGGAGTACGAGGCGAACCAGCAGAACGCCTGCTACGCCACCAACGCGAGCTCCACCCTCGGCTACACCTGCAACGCCACCTCCGCCTCCGCCGCCGCCGCGGCGCCCTGCGACGCGTACCTGGTGTTCCGCTCCTCCCCGCCCCTCTACGCCTCCGCTGTCTCCATCTCCTACCTCCTCAACGTCGCCGCCGCCGCCGTCGCCGACTCCAACGCCGTCGACCCGGTCGCCCCCGTCGCCGCCGACCGCCTCGTGCTCGCGCCCGTGCCGTGCGGCTGCTCCCCGGGCGGCTACTACCAGCACAAC…
OsLYK5	LOC_Os03g13080	TIGR		1	3	MEHKGLCILAVVIAFQLAGGEAVTDATARARRFACNVSAPCDTFVVYRTQSPGFLDLGNISDLFGVSRALIASANKLTTEDGVLLPGQPLLVPVKCGCTGARSFANVTYPIRPRDTFFGLAVTAFENLTDFVLVEELNPAAEATRLEPWQEVVVPLFCRCPTREELSAGSRLLVTYVWQPGDDVSVVSALMNASAANIAASNGVAGNSTFATGQPVLIPVSQPPRFPPLTYGAIAADPGAGKHRHGIIVATSIAGSFVACAVLCTAILAYRRYRKKAPVPKHVSPKLSWTKSLNRFDSNSSIARMINGGDKLLTSVSQFIDKPIIFREEEIMEATMNLDEQCKLGSSYYRANLEREVFAVKPAKGNVAGELRMMQMVNHANLTKLAGISIGADGDYAFL…	ATGGAACACAAGGGTTTGTGCATCCTCGCCGTCGTCATCGCCTTCCAGCTCGCCGGCGGGGAGGCCGTCACCGATGCCACTGCCCGGGCACGTCGCTTCGCCTGTAACGTGTCGGCGCCGTGCGACACGTTCGTCGTGTACCGGACGCAGTCGCCGGGGTTCCTCGACCTCGGCAACATCTCGGACCTGTTCGGCGTGAGCCGGGCGCTGATCGCCAGCGCCAACAAGCTGACCACCGAGGACGGGGTGCTCCTGCCGGGGCAGCCGCTGCTCGTGCCGGTCAAGTGCGGCTGCACGGGCGCGCGCTCCTTCGCCAACGTCACGTACCCCATCCGGCCTCGCGACACCTTCTTCGGGCTCGCCGTCACCGCGTTCGAGAACCTCACCGACTTCGTCCTC…
PtLYK11	eugene3.00570235	DOE JGI	tandem	2	3	MAISLLPFFSTQALLLLILLFSSTYVTSQAPPASNFSCPVDSPTTCSTYFTYLAQPPNFLDLGNISDLFGVSRKEIATASNLESEDTPLFPNQLLLVPKPCGCTGNRSFANITYQIQQGESFYLVSTTSFENLTRWQEVEALNPSLTPTLLHAGDKVIFPLFCKCPSNTHLESGIAYLITYVWQPSDDLTKVAAKLNASERNIVIENNYVNFTAAVYLPVLIPVSQLPVLSQTKAFDRTGSCLETGDLIQTKELTKLESFEAKITPDELLPGVSGYLSKPIIYEVKEIMEGTMDLNEHYKIRGSVYRAKINGRVLAVKKTKDDVTEELKILQKVSHANLVKLMGMSSGFDREGNRFLVYEYAENGSLEKWLHPTSESSSSSAGFLTWSQRLHVALDVAN…	ATGGCAATATCTTTGCTCCCTTTCTTTTCCACACAAGCTCTTCTTCTCTTGATCCTTTTATTTTCCTCCACATATGTCACCTCACAAGCACCACCTGCCTCAAACTTTTCATGTCCTGTTGATTCACCTACCACATGCTCTACATATTTCACTTACCTTGCCCAGCCACCAAATTTCTTGGACCTCGGAAACATTTCTGATCTATTTGGGGTCAGTCGTAAGGAAATAGCAACTGCAAGCAACCTGGAGTCTGAGGACACCCCATTATTTCCAAATCAACTTTTGCTTGTACCTAAACCTTGTGGTTGCACAGGTAACCGGTCTTTTGCCAACATAACTTACCAAATCCAGCAAGGTGAAAGCTTCTACTTGGTTTCGACTACTTCATTTGAGAACCTC…
PtLYK2	FGENESH1_PG.C_LG_VII000997	DOE JGI	tandem	1	3	MAISLLSSFFTQALFFLVLVFFSTYVTAQAPPGTNFSCPVDSPTSCPTYISYLAQPPDFLDLGKISHLFGISRTLIASASNLVSEDTPLFPNQLLLVPIRCGCTGSQSFVNITYQIQQGDSIYSVSTISFENLTRWQEVEALNRSLTPTLLHAGDEVIFPLFCKCPSRTHLENGIEHLITYVWQPGDDLKKVAAMLNASERNIVIENNYDNFNAAVYNPIVIPVSKLPVLSQPYLTPERRGSKHLWIVIVAASIASTFFTCPLVAFLIHKRCSYKATKALDRTGSCLETSDLLPGVLGCLDKSIIYEVKAIMEGTMDLHEHYKIGGSVYRANINGCVLAVKKTKDDVTEELKILQKVSHANLVKLMGMSSESDREGNRFLVYEYAENGSLDKWLHPKSE…	ATGGCAATTTCTTTGCTCTCTTCCTTTTTCACTCAAGCTCTATTTTTCTTGGTTCTTGTATTTTTCTCCACCTATGTCACAGCACAAGCTCCACCCGGCACAAATTTTTCATGCCCTGTTGATTCACCGACCTCATGTCCTACTTATATTAGTTACCTTGCCCAGCCACCAGATTTTTTGGACCTCGGAAAGATTTCTCATCTATTTGGGATCAGTCGTACGCTAATAGCAAGTGCCAGTAACCTGGTGTCTGAGGACACCCCATTATTTCCAAATCAACTCTTGCTTGTACCTATACGTTGTGGTTGCACTGGTAGCCAATCTTTTGTCAATATCACCTACCAAATCCAGCAAGGTGATAGCATCTACTCGGTTTCAACTATTTCATTTGAGAACCTC…
PtLYK4	EUGENE3.00081504	DOE JGI		5	2	MFLQHHHISTSISSANITYTIEAGNTFYIVSTKYFQNLTTYQSVELFNPTLIPELLDIGVEVIFPIFCKCPHQTQLQNKVNYLVSYVFQPSDNLSSVASTFGVETQSIVDVNGNNIQPYDTIFVPVNQLPQLAQPTVVVPSGAPPPEKTERKGVIIGLAVGLGIAGLLLVLVSGVWFYREGVLKKRRDVEKVEEKRRMQLNGGSKGLKDIEVSLMADVSDCLDKYRVFKIDELKEATNGFSENCLIEGSVFKGSINGETYAIKKMKWNACEELKILQKVNHGNLVKLEGFCIDPEDANCYLVYEFVDSGSLHSWLHRNEKEKLSWKTRLRVAIDVANGLQYIHEHTRPRVVHKDIKSSNILLDSSMRAKIANFGLAKTGCNAITMHIVGTQGYIAPEYL…	ATGTTCTTGCAACACCATCATATTAGCACTAGCATTTCCTCTGCAAACATCACATATACCATCGAGGCAGGCAACACTTTCTACATTGTCTCGACTAAATACTTCCAAAACCTTACGACCTACCAGTCTGTTGAGCTTTTCAACCCTACACTTATCCCCGAACTACTCGACATAGGAGTAGAGGTGATCTTTCCAATATTTTGCAAGTGTCCTCATCAAACCCAGTTGCAAAACAAGGTGAATTATCTGGTATCTTATGTGTTTCAGCCTTCTGATAACTTATCTTCAGTTGCTTCAACATTTGGAGTTGAAACACAATCTATTGTTGATGTTAATGGCAATAACATCCAGCCTTATGATACCATATTCGTTCCAGTCAATCAACTTCCACAACTGGCA…
PtLYK5	EUGENE3.00400189	DOE JGI		1	2	MANFFLSLLTLSFLTSYANAQQNYSKDSALDCNANDDAGPSSAFLYTYNGQDQSCQAFLIFKSQPSFNSVPSISALTSANQEELARINNVTRLSEFPTNNEVIVPVNCFCFGQYYQANTTIQVTTTRGTYYVIANETYEGLSTCAALKHLNIHGEYDLLPGEELQVPLRCACPTTNQMIRGTKYLVTYPLSSDDNIPDIADRFKVSTKDILDANGMEENPTLYPDTTILIPLPTQPTSSQTIIHSNPNISPPSALSPRNRGSKKKHYESAGLAAACSLLVISIITAVVFLSCKKTREKVSGRGRERKQAVPEDIRVEIASYEQVLKVFKFEEVRKATENLSSESRINGSVYRGEFGGEILAVKKMSRDVTKEVNILKRINHFNLIKLEGVCENRGCFYL…	ATGGCAAACTTCTTTCTCAGTTTGCTCACTCTCAGTTTTCTCACTTCATATGCTAATGCTCAACAAAACTACTCGAAGGATTCAGCACTAGACTGCAACGCCAATGATGATGCAGGACCATCCTCTGCATTTCTTTACACCTACAATGGCCAGGACCAATCTTGCCAGGCCTTTCTGATCTTCAAATCTCAACCTTCTTTTAACTCGGTGCCTTCAATCTCAGCCCTTACGTCGGCAAACCAAGAAGAGCTGGCAAGAATCAACAATGTTACAAGGCTATCAGAGTTCCCTACCAACAATGAGGTGATTGTTCCTGTAAATTGTTTTTGTTTTGGCCAATATTACCAGGCCAACACTACAATTCAGGTCACGACTACTCGTGGAACCTACTATGTCATA…
PtLYK9	EUGENE3.00570233	DOE JGI	tandem	5	2	MNPGPGFHALQVLEIISGLGGFLGFTCSLIQAQQPYVGKATTNCSNTENSALGYSCNALNKSCQAYLIFRSQPPYNTVASISTLLGSDPSQLSEVNSVSETTSFPSNQLVIVPVNCSCSGEYSQANASYIVQPNDTLFLIANNTYQGLSTCQALQNQKTTRTDDILSGETLTVPLRCACPTKNQSDLGIRYLLSYLVTPGDDVPAISEQFGAATGRTLEANGLPEQNPTIFPFTTLLIPLQSTPTSSQTVVPPPPPASSSPPSPSPNPEKSSKKTWLYVVVGVVGGIALTIVIGTIIFFMLSRKSKKQPGPVIESQSFEAHEKPLNKKLDEESQEFFESISAIAQSIKVYKFEDLKAATDNFSPSCWIKGSVYRGLINGDFAAIKKMNGDVSKEIELLN…	ATGAACCCGGGTCCAGGATTTCATGCGTTGCAAGTTTTAGAGATTATATCAGGTTTAGGAGGTTTTCTCGGGTTTACTTGTTCTTTGATTCAAGCTCAGCAACCATATGTAGGGAAAGCTACGACAAATTGTTCCAACACGGAAAATTCTGCTCTTGGGTATTCTTGCAACGCCCTAAACAAGAGCTGCCAAGCTTATCTCATCTTCAGATCCCAGCCTCCTTACAACACTGTTGCCTCCATATCTACCCTTTTGGGATCTGACCCATCTCAGCTCTCTGAAGTAAATTCAGTTTCTGAGACCACATCATTCCCATCAAACCAGTTGGTGATAGTTCCAGTAAACTGCTCATGTTCAGGCGAGTACTCTCAGGCAAACGCATCTTATATTGTTCAACCG…
VvLYK4	GSVIVT00025016001	genoscope	tandem	1	3	MAWLSFISVFTLSLISFSSSILAQQSYVGKGTTDCDNNNLTSVLGYACNGVNASCQAFLIFRSEPPYNDVSSISDLLGSDPSQLAQINSVDETATFETKKEVIVPVNCSCSGEFSQANTSYVVQHGDTYLLIANNTFEGLSTCQALRSQRTSLTTNIYTGTKLTVPLRCACPTKNQSDVGVKYLMSYLVASGDYVSSISVRFGVDTGMTLEANELSEQNPNIYPFTTLLIPLQNLPSSSQTIKTWVYVVVGVVAGSALVLLFGSVIFFKFFRKTRKKTDPIAISESFEACEKPLKEEQHEFLESISSIAQSLKVYKFEELQSATDNFSPNCRIKGSVYRGTIKGDLAAIKKMDGEVSNEIALLNKINHFNVIRLSGICFNDGHWYLVHEYAVNGPLTDW…	ATGGCTTGGCTATCCTTCATCTCTGTCTTTACTCTTTCTCTGATTTCTTTCTCTTCCTCCATTCTTGCTCAGCAATCATATGTGGGAAAGGGTACAACAGACTGCGACAACAATAATTTAACTTCTGTTCTTGGTTACGCCTGCAATGGTGTCAACGCTAGTTGCCAAGCTTTCCTTATCTTCAGATCTGAACCCCCATATAACGATGTTTCTTCCATATCTGATCTTCTGGGGTCTGACCCATCTCAGCTTGCCCAAATCAATTCAGTTGATGAGACTGCTACATTTGAAACAAAGAAAGAGGTCATTGTTCCAGTCAATTGCTCCTGTTCAGGTGAGTTCTCTCAGGCAAACACCTCTTATGTTGTTCAGCATGGAGATACCTACTTATTGATAGCA…
VvLYK5	GSVIVT00025018001	genoscope	tandem	1	2	MTVSLLSFVLLLFISSTNHITAQSPATPVTNFSCTTDSPASCQTYVIYRAQAPGFLDVGNISDLFGISRLSIAEASNLASEEARLSPDQLLLVPILCSCTGNHYFANITYKIKTDDSFYFVSVTVFENLTNYNAVEALNPGLEPTTLQVGVEVVFPLFCKCPSKSHSDKGINYLITYVWQPGDDVLLVGTNLKASPVDIRDENNNLNFSASVDQPVLIPVSQPPLLTQPERRASKGRWILALVLSTGALLIFLLVSLLVYTGLIRKKKTLDHSESSLETTDLIKLLPGVSGYLGKPIMYETKVIMEATMNLNEHYRIGGSVYRATINGQVVAVKKTKEDITEELRILQKVNHGNLVKLMGVSSDADGNRFLVYEFAENGSLDKWLHPKPSSPSSSVAFL…	ATGACTGTCTCTCTCCTCTCCTTTGTCTTGCTTCTCTTCATTTCTTCAACCAACCATATCACAGCTCAATCACCAGCCACCCCAGTTACAAACTTCTCGTGCACCACAGACTCACCTGCCTCATGCCAAACATATGTCATCTACCGTGCTCAGGCACCTGGATTTTTGGACGTGGGAAATATATCTGATCTGTTTGGGATCAGTCGCTTATCAATTGCAGAAGCAAGCAATCTGGCTTCTGAGGAAGCTCGGTTGAGTCCAGACCAGCTTTTACTGGTACCTATCTTGTGTAGCTGCACTGGAAACCATTATTTTGCAAACATTACTTATAAGATCAAGACAGATGATAGCTTCTACTTCGTTTCAGTCACTGTGTTTGAAAATCTCACCAATTATAAT…
VvLYK6	GSVIVT00025017001	genoscope	tandem	1	2	MRSSNSTKMASPSFFSVFTLSLICCFSLILAQQSYLGLGTADCYNNNYTTVLGYTCNGVNTTCQTYLIFRSESPYNNVSSISDLLASDPSQLAQINSVTETATFDTNKEVIVPVNCSCSGNYSQTNTSYVVKNGDYPLWIANNTFQGLSTCQALLNQNPSVSATNLNPGTSITVPLRCACPTKAQSDAGVKYLMSYLVAYGDTVSAISGRFGVDTERTLEANELSEQDTINPFTTLLIPLQNPPSSSQTIKTWVYVIVGVAAGVVLLLFFGYVIFVKFFRKTKKKNDQIAVSESFKPLEKPLKVEEHEFFESISSMAQSVKVYKFEELQSATDNFSPSCLIKGSVYRGTIKGDLAAIKKMDGNVSNEIALLSKINHFNVIRLSGICFNDGHWYLVHEYA…	ATGAGATCTTCCAATTCAACCAAAATGGCCTCTCCATCTTTCTTCTCCGTCTTCACTCTCTCCCTGATTTGTTGCTTTTCCTTGATTCTTGCTCAGCAGTCTTACCTCGGCCTGGGCACAGCAGACTGTTACAATAATAATTATACTACTGTTCTTGGTTACACCTGTAATGGTGTAAACACCACCTGCCAAACTTACCTCATCTTCAGATCAGAATCCCCATATAACAATGTTTCTTCCATCTCTGATCTCTTGGCTTCTGACCCATCTCAGCTCGCTCAAATCAATTCAGTAACTGAGACTGCTACTTTTGACACAAACAAGGAGGTGATTGTTCCTGTCAACTGCTCTTGTTCAGGTAACTACTCTCAGACAAACACATCTTATGTTGTTAAAAAT…
VvLYK7	GSVIVT00020114001	genoscope		4	3	MANKTIGGCVRTPCPDTFLQSNPVHPIKLASCSATGSGNMKLKPLNDTVSSLLLFFFLCSLHLHYSQAQPEPNATGYPCSANLSSYPCHTFAFYTATSPNFLDLASIGDLFWVSRLMISEPSNISSPSNPLVAGQSLFVPLNCSCNSVNTTTAISYANLSYTIKSGDTFYLVSTFSFLNLTTYYSVEIVNPTLVPTDLDVGDKVIFPIFCKCPNETQLRNGVNFLISYVFQPSDNLTGVAASLGSDTASIIDVNGDNIQPFQTIFVPVSRLPNISQPNVTASVATSVRKVERKGVIIGLAIGLGVCGILLVLLIGVWVYRHERPLVGRGTGLKAEEVNLMADVSDCLDKYKVYGIEELRDATGGFSERSLIQGSVYKGSIDGELYAIKKMKWNAYEELK…	ATGGCTAACAAAACCATCGGAGGGTGCGTCCGGACACCCTGTCCGGACACCTTCTTGCAGTCCAACCCTGTCCACCCCATAAAACTTGCTAGTTGCAGCGCCACAGGGTCAGGAAACATGAAGCTCAAACCCCTAAACGACACCGTTTCTTCTCTCCTGCTTTTCTTCTTCCTCTGCTCCCTCCATCTCCACTACTCCCAGGCCCAGCCTGAACCCAACGCCACGGGCTACCCCTGCTCCGCCAACCTCTCCTCCTACCCCTGCCACACCTTCGCCTTTTACACTGCCACTTCTCCCAACTTCCTCGACCTAGCTTCCATTGGCGACCTCTTCTGGGTCAGCCGCCTCATGATCTCCGAGCCCAGCAACATCTCCTCCCCGTCCAACCCCCTTGTCGCC…
VvLYK8	GSVIVT00014691001	genoscope		1	1	MTMYQTLLSLFILISLASCINAQQEYSGNSVLNCDNSDDSGPSSAFLYTCNGLYSSCQAFLIFKSEPPYNSVPTISMLMSSNPGELARINSVKTLTVFPTGKEVIVPVNCSCLGQYYQANTTFHIQDNQQTYFIIGNNTYQGLSTCDSLMRANRYSEFSLSPGLELHVPLRCACHTEHQAENGTKYLLTYSVSWEDNFPTIGERFNVSAKSIADANGLISEENPTIFPFTTILIPLKTEPLSSQTKTHATQPVLDPPPPTSDSGSSRSKRRIYLGAGIAAGCFLLGPSVIFSIVFLFYKKRSKKVPPVHGKTKSVLPEDLLVEIASVDPVPKVFEFKKLKKATGNFSSKSRIKGCVFRAELGREIVAVKKMKVDISEEVNILNKLNHCNLIKLHGVCKN…	ATGACCATGTATCAGACTCTCCTAAGTTTGTTCATTCTCATTTCCTTAGCTTCATGCATCAATGCTCAACAAGAGTATTCAGGAAATTCAGTACTCAACTGTGACAACAGCGATGACTCCGGTCCTTCTTCGGCTTTCCTTTACACCTGCAATGGCTTATACTCCTCCTGCCAGGCCTTTCTCATCTTCAAGTCTGAACCTCCTTATAATTCAGTTCCAACTATTTCAATGCTCATGTCTTCAAACCCAGGGGAGCTTGCTAGAATCAACAGTGTGAAAACGCTCACTGTCTTCCCCACTGGAAAAGAGGTGATCGTTCCAGTGAATTGCTCTTGCTTAGGTCAGTATTATCAAGCCAACACCACGTTTCATATCCAGGATAACCAGCAAACATACTTT…
VvLYK9	GSVIVT00015961001	genoscope		1	2	MCTTRVLKKFIKIDISLCTNFSAMASLSKFVCIFTLILMIKPMFSQQSYDKSNCTSEPQLPGSNYICNPKKLPCQTYIVYRAQHNFRTLSSISSLFNANISELFTTNNMVEANSSNLRPGQEIIIPVTCSCPDRFSEAMFIYNCSHSDSLLIIACTVFEGLVKAQSLIEENPDFGGDNPGDLTIKVPVRCACLAKFERDNGVRYLVTYPVIQGDSTDLMARKFGVPEEMIRAANKLDRYAAIYPQTTLLIPTKDVPVVNWEIDSLYENPPPSPQEAVPFRKVKHGAEPNNKNSHLLLGFGIFIVIVLMVVASGGSIFFWKRYHQRFQPSVARSSQLSNLSPDFLDGMSKLKHSLMSFSLEELRNATEDFGKASIIGRAVYQGKIRGSIMAIKQMDSEEG…	ATGTGTACAACTCGAGTTTTGAAAAAATTCATCAAAATAGATATATCTTTATGCACTAACTTTAGCGCTATGGCTTCTCTCTCAAAATTCGTCTGTATTTTCACTCTAATTCTTATGATCAAACCTATGTTTTCTCAGCAATCTTATGACAAGTCTAACTGCACTTCAGAACCCCAACTTCCTGGTTCCAACTACATATGCAACCCCAAGAAACTTCCATGCCAAACCTACATAGTCTACAGAGCCCAACACAATTTTCGGACGCTGTCTTCCATATCCTCTCTCTTCAATGCAAATATATCCGAACTCTTCACTACCAACAACATGGTTGAAGCTAATTCCAGCAATCTCAGGCCTGGTCAGGAGATCATCATCCCAGTTACCTGCTCTTGTCCTGAT…
ZmLYK5		Zm12659			3	MELRHFRCCASRLLLLVTLLLGFRRAGAQDSTSYTVPAQFACDVSSPCDTYVVYRTQSPGYLDLGSISDLFGTSQARIASANGLSSEDGVLQPGQPLLVPVRCGCAGAWSFANVTYPIRQGDTFYNLAKASYENLTEYHLIQNLNPGSEPTSLQIGQEVTVPLLCRCPARAERSRGVQSLITYMWQAGDTMSQVSKLMNATVDEIAEANNVTANTSASASFVGQPMLIPVRQRPRLPAPLYAAAAADGKSRSRRRAAVIGASVSGSLVALAALFVAILARRRYRKKPSMRLGSRFAVNTKLSWSRNQFGHDGSNSFAHVMKGGKLLTGVSQFIDKPIIFVEEEIMEATMNLDERCKIGSTYYRAKLDGEVFAVKPAKGDVSAELKMMQMVNHANLIKLA…	ATGGAACTCCGCCATTTCCGCTGCTGCGCTTCGCGGCTTCTCCTCCTCGTTACCCTCCTCCTCGGCTTCCGGCGGGCCGGTGCCCAGGACAGCACAAGCTACACCGTCCCCGCGCAGTTCGCCTGTGACGTGTCGTCGCCGTGCGACACGTACGTCGTGTACCGGACGCAGTCCCCTGGCTACCTAGACCTCGGCAGCATCTCGGACCTCTTCGGCACGAGCCAGGCCCGGATCGCCAGCGCCAACGGTCTCAGCTCCGAGGACGGCGTGCTGCAGCCTGGCCAGCCGCTGCTCGTGCCCGTCAGGTGCGGCTGCGCGGGCGCCTGGTCCTTCGCCAACGTCACGTACCCCATCCGGCAGGGCGACACCTTCTACAACCTCGCCAAGGCCTCCTACGAG…
>VcCase						MPRFSSTLLLLVVAVAASAFIVDTCAADGDSSRRLLASGCTYTIQPGDTFWAIAQRRGTTVDVIQSLNPGVVPTRLQVGQVINVPCSGGGGSTPTSTAPPARGCTYTIQPGDTFWAIAQRRGTTVDVIQSLNPGVNPARLQVGQVINVPCGSNGPAPQGGGSKVLYSGSGSGTYYYDLRTTCPQNPGGFPENNGYPYCASYNPSAPTYKTLAQLNTNNVIAIDRNVLSANRARLCGKKVLVFKNGVPVTAPNGGSFFVWDGCEACVGGGRIDFSLSGLQRAASNACSLGVVPGISWQVVDEVVQQFVPP
>CrLMR2						RRPFLPAPFVPTPLLILTFATTVRRRHTAPLLNPELACDGSPEISGPVCVHRFRQWALPPGCLQVHVVTDGETCLSLAAAAGLSLEELLQLNSGKKHKAGLKGGMGLRPPPPPAPVSPRPPRPPPRPVGAPPYPAAKCGESYRLIQAQSCENVVSFFGLPSVAFLVSINPGLDCSGAPRRTITICINSFKPWALPATCIATHTVWDGDTCDGVAAAAGLASPESLYDLNDGLDCYNLLRGMTLPPRPPPTPPYERPAICDKWHIMFKYQYCRDVVQLYGLDSEYDLELLNQDVVICPRAPQTRRICVNTFSQWLLPPSCIQFHYVWDGDTCASIAQLFGVPLPDLLQRNAAGLDCTQLRRGMRLCTRTL

## Sheet: plantLYP
lysm_start	lysm_stop	pep_length	C-tail	GPI_anchor	TM/posterior probility	Sp	Exons	#ofmotif	name	accession	lysm_motifa	lysm_motifb	aa	cds
110	217	350	133	x		x	4	2	AtLYP1	At2g17120	YTIKKDDILSFVATEIFGGLVTYEKISEVNKIPDPNKIEIGQKFWI	HVVKLGSSLGEIAAQFGTDNTTLAQLNGIIGDSQLLADKPLDV	METSCFTLLGLLVSLSFFLTLSAQMTGNFNCSGSTSTCQSLVGYSSKNATTLRNIQTLFAVKNLRSILGANNLPLNTSRDQRVNPNQVVRVPIHCSCSNGTGVSNRDIEYTIKKDDILSFVATEIFGGLVTYEKISEVNKIPDPNKIEIGQKFWIPLPCSCDKLNGEDVVHYAHVVKLGSSLGEIAAQFGTDNTTLAQLNGIIGDSQLLADKPLDVPLKACSSSVRKDSLDAPLLLSNNSYVFTANNCVKCTCDALKNWTLSCQSSSEIKPSNWQTCPPFSQCDGALLNASCRQPRDCVYAGYSNQTIFTTASPACPDSAGPDNYASTLSSSFNFVIVLIQCALLCLCLL	ATGGAAACTTCCTGTTTTACCCTTCTCGGTCTCCTTGTCTCCCTCTCCTTCTTCCTCACTCTCTCCGCCCAAATGACCGGAAACTTCAACTGCAGTGGCTCAACCTCGACGTGTCAATCTCTCGTTGGTTACTCAAGCAAGAACGCAACAACGTTGCGCAATATCCAAACCCTTTTTGCCGTCAAGAACCTCCGCTCGATCCTCGGAGCTAACAATCTCCCACTCAACACCTCACGTGACCAACGCGTGAACCCGAATCAAGTCGTACGTGTCCCAATCCATTGCTCTTGCTCCAATGGAACCGGTGTCTCGAACCGGGACATCGAATACACCATCAAGAAAGACGACATACTCTCTTTCGTCGCAACTGAGATTTTCGGTGGTCTCGTTACGTACGAG…
109	217	409	192			x	5	2	AtLYP2	At1g77630	YKTRTSDTLGSIADSVYGGLVSPEQIQVANSETDLSVLDVGTKLVI	YVVRGIDTMAGIAKRFSTSVTDLTNVNAMGAPDINPGDILAV	MKNPEKPLLLFLILASSLASMATAKSTIEPCSSKDTCNSLLGYTLYTDLKVTEVASLFQVDPVSMLLSNSIDISYPDVENHVLPAKLFLKIPITCSCVDGIRKSLSTHYKTRTSDTLGSIADSVYGGLVSPEQIQVANSETDLSVLDVGTKLVIPLPCACFNGTDESLPALYLSYVVRGIDTMAGIAKRFSTSVTDLTNVNAMGAPDINPGDILAVPLLACSSNFPKYATDYGLIIPNGSYALTAGHCVQCSCVLGSRSMYCEPASISVSCSSMRCRNSNFMLGNITSQQSSSGCKLTTCSYNGFASGTILTTLSMSLQPRCPGPQQLAPLIAPPDNVPKELMYLPSPSPSPSPEFDDIAGGGSSIAAVPAASPGGATVSSSNSIPGNPANGPGGSISI…	ATGAAGAATCCAGAAAAACCCTTACTTCTGTTTCTAATTTTAGCTTCAAGCTTAGCATCAATGGCGACTGCAAAATCCACAATAGAGCCTTGCTCCAGTAAAGACACTTGTAACTCATTGCTAGGCTACACTCTCTACACCGACCTCAAAGTCACAGAAGTCGCTTCTCTCTTCCAAGTAGACCCAGTTTCAATGCTTTTGTCTAACTCCATTGATATCTCTTACCCAGACGTCGAGAACCATGTCCTTCCCGCTAAGCTCTTCCTCAAGATCCCAATCACTTGCTCCTGTGTCGACGGAATCAGAAAATCCCTCTCGACTCATTACAAGACTCGTACTTCTGACACACTAGGATCGATTGCTGACTCTGTTTACGGTGGTCTGGTCTCTCCGGAGCAG…
112	220	416	196	x	0.8	x	5	2	AtLYP3	At1g21880	YKTRPSDNLGSIADSVYGGLVSAEQIQEANSVNDPSLLDVGTSLVI	YVVKEIDTLVGIARRYSTTITDLMNVNAMGAPDVSSGDILAV	MKIPEKPIFLIFVSLILASSLTFTATAKSTIEPCSSNDTCNALLGYTLYTDLKVSEVASLFQVDPISILLANAIDISYPDVENHILPSKLFLKIPITCSCVDGIRKSVSTHYKTRPSDNLGSIADSVYGGLVSAEQIQEANSVNDPSLLDVGTSLVIPLPCACFNGTDNSLPAVYLSYVVKEIDTLVGIARRYSTTITDLMNVNAMGAPDVSSGDILAVPLSACASKFPRYASDFGLIVPNGSYALAAGHCVQCSCALGSRNLYCEPASLAVSCSSMQCRNSNLMLGNITVQQTSAGCNVTTCDYNGIANGTILTMLTRSLQPRCPGPQQFAPLLAPPDTVPRDVMYAPAPSPDFDGPGSIASSPRSSMLPGGGILPGNPANGPAGSISTASASSVSYF…	ATGAAAATCCCAGAAAAACCCATCTTCTTAATCTTCGTCTCTTTGATCCTAGCTTCGAGCTTAACCTTCACAGCGACAGCGAAATCAACAATCGAGCCTTGCTCAAGCAACGACACTTGCAACGCTTTACTCGGCTACACACTCTACACCGACCTCAAAGTCTCAGAAGTCGCATCTCTCTTCCAAGTAGACCCAATCTCTATCCTTTTAGCTAACGCCATCGATATCTCTTACCCAGACGTCGAAAACCATATCCTTCCTTCGAAGCTCTTCCTCAAAATCCCAATCACTTGCTCCTGCGTCGACGGAATCAGAAAATCTGTCTCTACCCATTACAAAACCCGACCTTCTGACAATCTAGGATCGATTGCTGACTCTGTTTACGGAGGCTTGGTCTCT…
78	122	541	419						cr11	eye2	YTVQKGETLWDVAVQHGVSMRTIKELNKLSGKEPLLKEGQQLLV		MRALSPPLPSRLRASVSSAVGAHQPRHELCANGMRAAPACVGAAAAPERQSGGRSAGRSLTAARATAKADPTPAIVNYTVQKGETLWDVAVQHGVSMRTIKELNKLSGKEPLLKEGQQLLVPASGISQLAVMEAPATTTPVLGSVPARGMWVGSEYVRLATISDARQLYLSQCDRANSQNTLLVLYAPWCPHCREMEDELERLAEGLSHEQNVRVVAVNGDSPEGRIFSREVLGVAYYPSIISFPEHSRTFYKYKGRQRDAESLLRFLNMTCCSRAREDQMWTLRPAGTRSTVAALPGASTFLPIGMSPSALAAGVGSAALALVGIAAFLRTRRPMQSDVVAELDSSVGRMLGLLLRALGTRVALVLGLGRNEEAQAAAAVVAAVPAAPAADATAASVP…	ATGCGTGCGTTGAGCCCGCCGCTTCCGTCGCGGCTCCGGGCCAGCGTAAGCTCTGCCGTTGGAGCACACCAGCCACGCCATGAGCTCTGTGCGAATGGCATGCGTGCGGCGCCAGCGTGTGTGGGCGCAGCGGCGGCCCCCGAACGGCAGTCCGGCGGGCGCAGTGCAGGCCGCAGCCTGACCGCTGCTCGCGCGACAGCCAAGGCGGACCCCACGCCCGCCATCGTGAACTACACGGTACAGAAGGGCGAGACACTATGGGACGTAGCTGTGCAGCACGGCGTGTCCATGCGCACCATCAAGGAGCTCAACAAGCTGAGCGGCAAGGAACCCTTGCTCAAGGAAGGGCAGCAGCTGCTGGTACCGGCGTCCGGGATATCGCAGCTGGCGGTGATGGAG…
118	225	375	150	x	x	x	5	2	GmLYP1	Gm0003x00462	YRIKKGDTLYYIATTTFAGLMKWPQIQVANNIANANNITTGDMLYI	HLVAPQSTVEGIAEEFGTTQQILLNLNGISDPKNLQAGQILDV	MFAGKGAVWFSRAVALAAIAVVACVGLTQAQPEARFNCNSANIPTCRALISYSHPNTTTLGDIQKLFNVKHILDIVGANNLPSNATKTYAVGPNEVVKVPFPCRCSNNTGLSDRVPLYRIKKGDTLYYIATTTFAGLMKWPQIQVANNIANANNITTGDMLYIPLPCSCDEVGGKSVVHYAHLVAPQSTVEGIAEEFGTTQQILLNLNGISDPKNLQAGQILDVPLQACSSNVKNDSLDYPLLVPNATYAYTAHECVKCKCDSSNNFILQCEPSQLKPTNWSVCPSMECSANVLIGKTISSDSCNRTTCAYTGYRFHNISAEAVTENTCAVPPTPSGSGGSTGSDSGASRSTLQGLFWSNLFIVIHFVLFLVYVL	ATGTTTGCAGGGAAAGGGGCTGTTTGGTTCTCCAGAGCGGTGGCGTTGGCAGCAATCGCGGTGGTAGCTTGCGTTGGCCTTACACAGGCCCAACCCGAGGCCAGGTTCAACTGCAACAGCGCGAACATCCCCACGTGTCGCGCGCTCATAAGCTACTCTCACCCGAACACCACCACCCTCGGCGACATCCAAAAGCTCTTCAACGTGAAACACATCCTCGACATCGTGGGAGCGAACAACCTCCCAAGCAACGCCACAAAAACATACGCGGTGGGCCCCAACGAGGTTGTGAAGGTCCCTTTCCCGTGCAGGTGCAGCAACAACACGGGACTCTCGGACCGTGTTCCGCTGTACAGGATCAAGAAGGGGGACACGCTGTACTACATCGCGACGACGACG…
113	220	327	107			x	5	2	GmLYP2	Gm0022x01105	YTVHAADTLASISEGYGGLVSAEQIKIVNAINATNPLTYRGTLVI	YVVQRRESLGSIATKFGTTVSDLETVNGFGEATVDPGDILSI	MRNYMQFLNPQILCFLFFSALLLCLVETKSTIEPCNSSNSCPSLLSYLLPWDSKLSEIATRFNVNFFDILASNSLFPITPSSAHQILSAKSQVKIPISCSCVDGIRRSMSTIYTVHAADTLASISEGYGGLVSAEQIKIVNAINATNPLTYRGTLVIPLPCTCFDNVNNGGNAIYMSYVVQRRESLGSIATKFGTTVSDLETVNGFGEATVDPGDILSIPIAACSSATLNWYDESMIVPNGSYTLTATNCIKCTCEPTDITLQCVPSGLDVPCYNLRCKGSNLIIGDQCVDLSQTACNIVCVIADHHVGLPHHHILKTHLFVAIYML	ATGAGAAACTATATGCAGTTTCTTAATCCTCAGATCTTGTGCTTCCTATTTTTCAGTGCTCTATTATTATGTCTAGTTGAAACAAAGTCCACCATTGAACCATGCAATTCCTCAAACTCGTGCCCCTCTCTTCTCTCTTATCTCTTGCCATGGGACTCCAAGCTCTCCGAAATCGCCACTCGCTTCAATGTAAACTTTTTTGATATCTTGGCCTCAAACTCTCTCTTCCCCATAACACCATCAAGTGCACACCAAATCCTTAGTGCCAAATCACAAGTGAAAATACCAATCTCATGTTCTTGTGTGGATGGCATCCGAAGGTCCATGTCAACCATTTACACTGTTCATGCAGCTGATACACTTGCTTCCATATCAGAAGGCTATGGTGGATTGGTTAGT…
113	222	394	172	x	x	x	5	2	GmLYP3	Gm0100x00104	YRTRPSDTLSSIANSIYGGLVSPDQLREANSIGDDPSVLDVGLNLVV	YVVQPIDTLAAIAARYFTTFTDLMNVNDMGTTAISDGDILVV	MPNQNPILHCTFLLLLLHLLLNASPMRCKSTIEPCSNYDSCNALLGYTLYTDLKASEVASLFQIDPIALLTANAIDISYPDVEHHILPSKLFLKVPITRSCVDGIRKSMSTHYRTRPSDTLSSIANSIYGGLVSPDQLREANSIGDDPSVLDVGLNLVVPLPCTCFNESDNSLPSIYLSYVVQPIDTLAAIAARYFTTFTDLMNVNDMGTTAISDGDILVVPIPACASNFPKYASDYGLLVPNGSYTILLLFILYALFSSCLLLQHAMQKQQSYAWECYCATKLSPSLQPRCPGLQRFHPLIAPPTSVIRESEFAFTPSLSPSQSSQSQETGLTAPKSSVMPATRSFPGFSPANGPVSRIASGASATPSLANPMLVLRFAFMLLLVKLLIPLAL	ATGCCAAATCAAAACCCTATTTTGCATTGCACCTTCCTCTTATTACTCTTGCATCTTCTACTGAATGCATCTCCAATGAGATGCAAATCAACTATAGAGCCATGCTCCAACTATGATTCATGCAATGCTCTTCTTGGCTACACACTTTACACTGACCTCAAGGCCTCTGAGGTTGCTTCTCTCTTTCAAATAGACCCTATTGCACTTCTCACTGCCAATGCCATTGACATCTCTTACCCTGATGTAGAGCACCACATTCTCCCTTCCAAGCTCTTCCTCAAAGTCCCTATCACCCGTTCTTGTGTTGATGGTATTAGAAAATCAATGTCTACTCATTATAGGACTAGACCTTCCGATACTCTCTCTTCCATTGCAAATTCAATATATGGGGGTTTGGTG…
108	216	417	201	x		x	5	2	GmLYP4	Gm0065x00007	YKTRPSDTLSSIADAVYAGLVSSDQLREANSISDPSVLDVGQNLVV	YVVRPVDTLAAIAARYFTTLTDLMNVNAMGSTAINDGDILAV	MPNPKHIILQSFVFLCLLLQASSKSTIEPCSNSDSCNALLGYTLYTDLKVSEVASLFQIDPISLLTANAIDISYPDVEHHILPSKLFLKIPISCSCVDGIRKSVATHYKTRPSDTLSSIADAVYAGLVSSDQLREANSISDPSVLDVGQNLVVPLPCTCFNGSDNSLPAIYLSYVVRPVDTLAAIAARYFTTLTDLMNVNAMGSTAINDGDILAVPIPACASNFPKSASDFGLLVPNGSYAITAGHCVQCSCGPKNLDLYCMPASLAVSCSSMQCRGSNLMLGNVTVQQTSGGCNVTSCNYDGIVNGSIVTTLSPSLQPRCPGLQEFPPLVAPPTTVARDTVFAPAPAPLFDGAGPASPKSSLVPSAGLPGGFSPANGPISGISSGASVACSLVKPLPT…	ATGCCAAATCCAAAGCACATTATTCTGCAGAGCTTTGTCTTCCTCTGCCTGCTTCTTCAGGCATCGTCAAAATCCACGATCGAGCCATGCTCGAACTCCGACTCATGCAACGCGCTTCTGGGCTACACCCTCTACACGGACCTCAAAGTCTCCGAGGTGGCGTCGCTGTTCCAAATCGACCCCATCTCGCTCCTCACCGCGAACGCCATCGACATCTCCTACCCCGACGTCGAGCACCACATCCTCCCCTCCAAGCTCTTCCTGAAAATTCCCATCTCCTGCTCTTGCGTCGACGGCATTCGCAAATCCGTCGCTACTCACTACAAGACCCGCCCCTCCGACACCCTCTCCTCCATCGCCGACGCCGTCTACGCCGGCCTCGTCTCCTCCGACCAGCTC…
106	214	412	198	x		x	5	2	MtLYP1	AC149472_8.4	YKIRPSDTLSSIADSIYGGLVSSDQLREANSVTDPNVLDVGQNLVV	YVVQPLDSLNNIAARYFTTLTDLMNVNAMGTTGISAGDILAI	MQNKNILLLFLLFKLLITTTSKSTIEPCTTSDTCNSLLGYTLYTDLKVSELSSLFQIDPISLLTANSIDISYPDVEHHILPSKLYLKIPIQCSCIDGIRKSVSTNYKIRPSDTLSSIADSIYGGLVSSDQLREANSVTDPNVLDVGQNLVVPLPCTCFNGSDNGLPAIYMSYVVQPLDSLNNIAARYFTTLTDLMNVNAMGTTGISAGDILAIPIPACASKFPKDSADFGLLVPNGSYAITAGHCVQCSCGPRNLNLYCMPASLAVSCSSMQCKSSNLMLGNVTVQQTSGGCNVTSCTYDGIVNGTIATTLTPSLQPRCPGSQEFPPLIAPPTVVPRESLFAPAPSPSSLFDGTDGRSPKSSVVPSTGFTPALGPSGISSGASAACSLVKPLPTLTLTL…	ATGCAGAACAAAAACATTCTATTATTGTTCCTCCTCTTCAAACTCTTAATAACAACAACCTCAAAATCAACAATAGAACCATGCACAACCTCCGACACATGCAACTCTCTCCTAGGTTACACTCTCTACACAGACCTCAAAGTCTCCGAACTCTCTTCCCTCTTCCAAATCGACCCAATCTCACTCCTCACTGCAAACTCCATAGACATTTCTTACCCTGACGTTGAACACCACATCCTTCCTTCAAAACTCTACCTCAAAATCCCAATCCAATGCTCTTGCATAGACGGAATCCGAAAATCCGTTTCAACCAACTACAAAATCCGTCCTTCTGACACTCTTTCATCTATTGCTGATTCCATTTACGGTGGTTTGGTTTCTTCTGATCAGCTTAGAGAA…
42	202	238	36			x	2	2	MtLYP2	CU024869_17.4	FYVSQGSNLTYISSIMRSNIQTRPEDIVEYSREIIPSKDSVQAGQRLNV	YPLRPGETLVSVANSSKVDSSLLQRYNPGV	MEHQPRFTSFISLPLFSIFLASIPFITESKCTKGCSLALANFYVSQGSNLTYISSIMRSNIQTRPEDIVEYSREIIPSKDSVQAGQRLNVPFPCDCIDGQFLGHKFSYDVETGDTYETVATNNYANLTNVEWLRRFNTYPPNDIPDTGTLNVTVNCSCGDADVGNYALFVTYPLRPGETLVSVANSSKVDSSLLQRYNPGVNFNQGSGIVFVPGKGLLCICLLLKIVTECEIQISIWM	ATGGAACATCAACCCAGATTCACCTCCTTCATTTCCCTCCCCTTATTCTCCATCTTTCTAGCTTCAATTCCATTCATAACAGAATCCAAATGCACAAAAGGCTGTTCACTTGCTTTAGCCAACTTTTATGTATCCCAAGGCTCCAACCTCACTTATATTTCAAGTATTATGAGATCGAACATTCAGACAAGACCAGAAGACATAGTTGAATACAGCCGCGAAATAATACCTAGTAAAGACAGTGTTCAAGCTGGTCAAAGACTCAACGTTCCATTCCCTTGTGATTGTATCGACGGCCAGTTTCTCGGTCACAAGTTTAGCTACGATGTTGAAACTGGCGACACTTATGAAACTGTTGCTACAAATAATTATGCTAACTTAACAAATGTTGAATGGTTG…
113	220	356	136	x	0.6	x	4	2	OsLYP1	LOC_Os03g04110	YVVQPQDGLDAIARNVFNAFVTYQEIAAANNIPDPNKINVSQTLWI	YSVGKGENTSAIAAKYGVTESTLLTRNKIDDPTKLQMGQILDV	MASLTAALATPAAAALLLLVLLAAPASAANFTCAVASGTTCKSAILYTSPNATTYGNLVARFNTTTLPDLLGANGLPDGTLSSAPVAANSTVKIPFRCRCNGDVGQSDRLPIYVVQPQDGLDAIARNVFNAFVTYQEIAAANNIPDPNKINVSQTLWIPLPCSCDKEEGSNVMHLAYSVGKGENTSAIAAKYGVTESTLLTRNKIDDPTKLQMGQILDVPLPVCRSSISDTSADHNLMLLPDGTYGFTAGNCIRCSCSSTTYQLNCTAVQNKGCPSVPLCNGTLKLGETNGTGCGSTTCAYSGYSNSSSLIIQTSLATNQTTACQRGGSGRSQFARSMWSMSVISFHMVLIIICFL	ATGGCGTCGCTCACCGCCGCCCTGGCCACGCCGGCGGCCGCTGCCCTCCTCCTCCTCGTCCTCCTCGCCGCCCCCGCCTCCGCCGCCAACTTCACCTGCGCGGTGGCTTCAGGCACCACCTGCAAGTCCGCCATCCTCTACACCTCCCCCAACGCCACCACCTACGGCAACCTCGTCGCCCGCTTCAACACCACCACCCTCCCCGACCTCCTCGGCGCCAACGGCCTCCCCGACGGCACGCTTTCCTCCGCCCCCGTCGCCGCCAATTCCACCGTCAAAATCCCCTTCCGCTGCCGCTGCAACGGCGACGTCGGCCAGTCGGACCGCCTCCCCATCTACGTCGTGCAGCCGCAGGACGGGCTCGACGCCATCGCGCGCAACGTGTTCAACGCCTTCGTC…
108	214	226	12			x	2	2	OsLYP2	LOC_Os11g34570	HIIQINDNMSYIAAQFDDFVTYQEIAAASNISNPDFLEVGQELWI	YKVRAADNVSKIAARFGVKESTLLKINGITDPKNLTQGQILDV	MVPSFSSSAAAILLLFLILASSASATNFTCTWPTTCQSAIVYTPPAATTYIELLSSFETTTLRDLFDANGLPPSTPSHTAIPTNATVIVPFRCSCVAGANRPESQPFHIIQINDNMSYIAAQFDDFVTYQEIAAASNISNPDFLEVGQELWIPLPCSCDQVEGNNVTHFAYKVRAADNVSKIAARFGVKESTLLKINGITDPKNLTQGQILDVPVPDYIVTTKPYH	ATGGTGCCATCATTCTCCTCCTCCGCGGCGGCTATCCTCCTCCTCTTCCTCATCCTCGCGTCGTCCGCATCGGCCACTAACTTCACCTGCACCTGGCCGACAACATGCCAGTCAGCCATCGTCTACACGCCCCCCGCCGCCACCACCTACATCGAGCTCCTCTCCAGCTTCGAGACCACCACTCTCCGCGACCTCTTCGACGCCAACGGCCTCCCGCCGAGCACCCCGTCCCACACAGCCATCCCCACCAACGCCACCGTTATCGTCCCGTTCCGCTGCTCCTGCGTCGCCGGTGCCAACCGGCCTGAGAGCCAGCCCTTCCACATCATACAGATAAACGACAATATGTCCTATATCGCCGCTCAATTTGACGACTTCGTGACCTACCAGGAGATCGCC…
115	222	373	151		0.7	x	4	2	OsLYP3	LOC_Os09g37600	YRIRAGDTLDAIARGVFAGLVTYQDIAAANNVSDPNKIAVGQELWI	YVVPPGASVAAIAQDFATTEATVLALNRMPDAKSLLAGQVLDV	MTAAMAPPQLVSVLVALLCVAAASPAGVGAARFVCNATAPRASTCQALVAYAPPNATTLAAVRALFQLRSHRALLASNGLPLSTPPSAPAPSPLRVRLPCLCSGGAGATFQRPTYRIRAGDTLDAIARGVFAGLVTYQDIAAANNVSDPNKIAVGQELWIPVPCSCDPVAGQPVVHYTYVVPPGASVAAIAQDFATTEATVLALNRMPDAKSLLAGQVLDVPLRACSSAISSTAIDRNLLVPNGSYILTANNCIMCGCSSYTWQLDCQPTQGISSSFCPASKCGDMFLGNTTTSPTSSCESTACSYAGYTNSTSFTILANLTTSSTCNAAAMSPMAQQAHSSAFRLASTWLRWTELIVCLHVIFLCVSFLNHV	ATGACAGCAGCAATGGCGCCGCCGCAGCTCGTGTCCGTGCTGGTGGCGCTCCTCTGCGTGGCGGCGGCGTCGCCGGCGGGGGTGGGGGCGGCGCGGTTCGTGTGCAACGCGACGGCGCCGCGGGCGTCCACGTGCCAGGCGCTGGTGGCGTACGCGCCGCCCAACGCCACCACGCTCGCCGCGGTGCGGGCGCTCTTCCAGCTCCGCTCCCACCGCGCGCTGCTGGCGTCCAACGGCCTGCCGCTCTCCACGCCGCCCTCCGCGCCGGCGCCCTCGCCGCTCCGCGTCCGCCTCCCCTGCCTCTGCTCCGGTGGCGCCGGCGCCACCTTCCAGCGCCCCACCTACCGCATCCGCGCCGGCGACACCCTCGACGCCATCGCCAGGGGTGTCTTCGCCGGC…
108	219	401	182			x	5	2	OsLYP4	LOC_Os09g27890	YVARPGDTLASVASSVYGGLTTPDWISDSNGILGAKPDAAVDAGTTLFV	YVAGKGDTVAAVAQRYRTTATDLMSVNDMATPELAAGDIIVV	MPPPLLLLLLLAAAAAAVAPARSKSTLESCSSSTACPALLSYTLYADLKLAELAALFSADPLAILAANSIDFAVPDPADRILPAGLPLRVPVPCACSDGIRRVTTVRYVARPGDTLASVASSVYGGLTTPDWISDSNGILGAKPDAAVDAGTTLFVPLHCACFGGVDNGLPAVYLTYVAGKGDTVAAVAQRYRTTATDLMSVNDMATPELAAGDIIVVPLPACTSSFPAFTADYGLAVANGTYAVTANRCVQCSCGPGNLDLFCVPAPLADSTCSSMQCANSSMMLGNFTLLMTSSGCSVTSCSYGGFVNGTILTTLTTALKPQCPGPHQYPPLIPPPTSSFFETYLGPSPTPMASEGGVMAGMAPTSTPAASSGPPPAGRHVVGDVLGAFALCLVGNL…	ATGCCACCACCCTTGCTCCTCCTCCTCCTCCTCGCCGCCGCCGCCGCCGCCGTCGCGCCCGCGCGGTCCAAGTCGACGCTGGAGTCCTGCTCCTCTTCCACCGCCTGCCCAGCGCTGCTCTCCTACACGCTCTACGCCGACCTCAAGCTCGCCGAGCTGGCCGCGCTCTTCTCCGCCGACCCGCTCGCCATCCTCGCCGCCAACTCCATCGACTTCGCCGTCCCGGACCCCGCCGACCGCATCCTCCCCGCGGGGCTCCCGCTCCGCGTGCCCGTCCCCTGCGCCTGCTCCGACGGCATCCGCAGGGTCACCACCGTGCGCTACGTTGCGCGCCCGGGCGACACGCTCGCCTCCGTCGCCTCCTCCGTCTACGGCGGCCTCACCACCCCGGACTGGATC…
137	225	254	29			x	1	2	OsLYP5	LOC_Os02g53000	DQIRNANAVASADPDAPLDPGQKLVV	YVVQVGDTVPAIAASYETTVTDVMNVNAMGSPIAAPGDILAI	MAGVCGSVAAAAAMVVVVMVSSLPGGVEAKTTIEPCTGSDSCSALLGYTLYADMKVSEVAALFGTDPAALLAANALDFGAPGAAHRILPMGLFVRVPTRCSCTDGVRKSVSVRYAARPADTLATVADGVFAGLAFADQIRNANAVASADPDAPLDPGQKLVVPLPCVCFNSSDNNLPAVYLSYVVQVGDTVPAIAASYETTVTDVMNVNAMGSPIAAPGDILAIPLPGTCSSQTLQTISQMSRMVYCIELTVLS	ATGGCGGGGGTGTGTGGCTCCGTCGCGGCGGCGGCGGCGATGGTCGTGGTTGTGATGGTGTCGTCGTTGCCGGGCGGCGTGGAGGCGAAGACGACGATCGAGCCGTGCACGGGGTCGGACTCGTGCTCGGCGCTGCTGGGCTACACGCTCTACGCCGACATGAAGGTGTCGGAGGTGGCCGCGCTGTTCGGCACGGACCCGGCGGCGCTGCTGGCCGCCAACGCGCTGGACTTTGGGGCGCCGGGGGCGGCGCACCGCATCCTCCCGATGGGCCTCTTCGTCCGCGTCCCCACCCGCTGCTCCTGCACCGACGGCGTCCGCAAGTCGGTCTCCGTGCGCTACGCCGCGCGCCCCGCCGACACGCTCGCCACCGTCGCCGACGGCGTCTTCGCGGGGCTC…
112	223	409	186	x		x	5	2	OsLYP6	LOC_Os06g10660	YSARPADTLASVADVVFAGLASADQIRTANGLSAEDPDAPLDAGATLVV	YVVRVGDTVQSIAATHATTVTDISNVNAMGSPIVAPGDILAI	MAGWPAAEAAGALVVAILAAAAGGAAGKTTIEPCAGADTCAALLGYTLYADMKVSEVAALFGADPRAVLAANALDFASPGAANRILPAGLPLRVPTRCACSDGVRKSVAVRYSARPADTLASVADVVFAGLASADQIRTANGLSAEDPDAPLDAGATLVVPLPCACFNSTDNNLPAVYLSYVVRVGDTVQSIAATHATTVTDISNVNAMGSPIVAPGDILAIPLPACASMFPNSASDYGLLVANGTYALTAGNCVQCSCGPGDLKLYCTPASLTASCSSMQCPNSNLMLGNVTAQSTSGGCNVSSCSYAGLVNGTIATSLSSGLQPTCPGPHQFPPLRATPIAVNQGSYLAPSPAPGAGEAGGDIPGFPGSSNVSPANGPSGSVSQAASVNRPHQIVAL…	ATGGCGGGGTGGCCGGCGGCGGAGGCCGCGGGGGCGCTGGTGGTGGCGATCCTCGCGGCGGCGGCGGGCGGCGCGGCGGGGAAGACGACGATCGAGCCGTGCGCGGGGGCGGACACGTGCGCCGCGCTGCTCGGGTACACGCTGTACGCGGACATGAAGGTGTCGGAGGTGGCGGCGCTGTTCGGCGCCGACCCGAGGGCCGTGCTCGCCGCGAACGCGCTCGACTTCGCCTCCCCCGGCGCCGCCAACCGCATCCTCCCCGCGGGGCTCCCGCTCCGCGTCCCCACCCGGTGCGCCTGCTCCGACGGCGTCCGCAAGTCCGTCGCCGTGCGCTACTCCGCGCGCCCCGCCGACACGCTGGCGTCCGTCGCCGACGTCGTCTTCGCCGGGCTCGCCTCC…
118	226	269	43			x		2	PitLYP1		YTIVKDDTFSGVSTRKFENLTTYQAVEVANPTLVPTDLQIGTIATF	YVVEKGDSLSSISKKFGAEQQKLKSQNGKNSTLDPYSTILI	VQVFSIMSNRHRILLLLSSFLLLVAVGTQAQDSQPNITGYSCSSAPSPCKTYAFYKAQAPDFLNLRNISDLFRAVQSSHIANASDLPADTSSIADGQPLLVPITCGCMKNYSQANISYTIVKDDTFSGVSTRKFENLTTYQAVEVANPTLVPTDLQIGTIATFPIRCQCPSKAQLGSGTKMLITYVVEKGDSLSSISKKFGAEQQKLKSQNGKNSTLDPYSTILIPLSKLPKLAQVHSPSPSPSPTAPTASPPSPPVSSSPSASPPPSP	GTGCAGGTTTTTTCAATAATGTCGAACAGACATCGAATCCTGTTACTCCTTTCTTCGTTTCTTCTTCTTGTGGCTGTTGGAACCCAAGCTCAGGACTCACAGCCCAATATCACAGGCTATTCCTGTTCCAGCGCCCCATCGCCATGTAAAACATATGCCTTTTACAAAGCCCAAGCTCCTGATTTTCTTAATCTGCGAAATATCAGTGATTTATTTAGGGCAGTACAAAGTTCCCATATAGCAAACGCTAGTGACCTGCCTGCTGATACATCGTCAATAGCTGACGGGCAACCTTTGCTCGTTCCTATAACCTGTGGATGCATGAAGAACTACTCGCAGGCCAATATCTCTTACACAATAGTGAAGGACGATACTTTTAGTGGGGTTTCAACTAGGAAA…
105	213	263	50			x		2	PitLYP2		YTIVKDDTFSGVSTRKFENLTTYQAVEVANPTLVPTDLQIGTIATF	YVVEKGDSLSSISKKFGAEQQKLKSQNGKNSTLDPYSTILI	GLLLSSFLLLVAVGTQAQDSQPNITGYSCSSAPSPCKTYAFYKAQAPDFLNLRNISDLFRAVQSSHIANASGLPADTSSIADGQPLLVPITCGCMKNYSQANISYTIVKDDTFSGVSTRKFENLTTYQAVEVANPTLVPTDLQIGTIATFPIRCQCPSKAQLGSGTKMLITYVVEKGDSLSSISKKFGAEQQKLKSQNGKNSTLDPYSTILIPLSKLPKLAQVHSPSPSPSPTAPTASPPSPPVSPSPSASPPPSPSPSPSS	GGGTTACTCCTTTCTTCGTTTCTTCTTCTTGTGGCTGTTGGAACCCAAGCTCAGGACTCACAGCCCAATATCACAGGCTATTCCTGTTCCAGCGCCCCATCGCCATGTAAAACATATGCCTTTTACAAAGCCCAAGCTCCTGATTTTCTTAATCTGCGAAATATCAGTGATTTATTTAGGGCAGTACAAAGTTCCCATATAGCAAACGCTAGTGGCCTGCCTGCTGATACATCGTCAATAGCTGACGGGCAACCTTTGCTCGTTCCTATAACCTGTGGATGCATGAAGAACTACTCGCAGGCCAATATCTCTTACACAATAGTGAAGGACGATACTTTTAGTGGGGTTTCAACTAGGAAATTTGAGAATTTGACAACATACCAAGCTGTAGAGGTTGCA…
112	201	210	9				7	2	PpLYP1	estExt_fgenesh1_pg.C_2870018	YTVEKGDTLYAISERHECSLELLMEANGIEDPHNLSVGQEIWI	YQIKKGDTLYSISKHYGVSIEAIQAANGIDDPNFIHEGDHICL	MALNSLASTSVIRGIALPAPFCDSTQLRRQAASPFVSRPRSYRTVVRSSRLPLNPKEAREMAEGREPERQNERGGNGGPNPFRFFQNFKDGLFQDHKRLQKEKSLPKGDLLYTVEKGDTLYAISERHECSLELLMEANGIEDPHNLSVGQEIWIPRTYQIKKGDTLYSISKHYGVSIEAIQAANGIDDPNFIHEGDHICLPEKTAHEDSD	ATGGCGTTAAATTCTCTGGCAAGTACTTCTGTGATCAGAGGAATTGCTCTGCCTGCTCCGTTTTGTGATTCTACACAGCTGCGGCGACAAGCTGCAAGCCCCTTTGTTTCCCGCCCAAGGTCGTATAGAACGGTCGTGCGGAGCTCGAGGTTACCGCTGAATCCAAAGGAGGCTCGAGAAATGGCTGAAGGTCGAGAACCTGAGAGGCAGAATGAACGTGGTGGTAATGGCGGACCCAACCCCTTCAGATTTTTCCAGAATTTCAAGGACGGCCTATTTCAGGACCACAAGAGACTACAGAAGGAGAAGAGCCTGCCTAAAGGCGACCTCTTGTACACGGTTGAGAAAGGCGATACATTGTACGCTATCTCTGAAAGACACGAATGTTCTCTTGAGCTT…
212	322	439	117		x		2	2	PpLYP2	fgenesh1_pg.scaffold_45000153	YIISNKTYQGLTTDEAIAAANPTVVPTEMQPGQVLKIP	IGSRFGLTASELQFANNVTDPTSLLAFTTLLIP	MGCVRVCEVFQGSDMAASDPRWVESVASLNWVWLPTGTNDGHFATILYLHLSEKLLRSWICLFQQIGVLGWTVLALHQIESFTPMSISELKSQLRQMCRYASRHEVRLLLVSTLLMLSVEIQTANAQQSYNNRSGYACTGRPTCETYALYRTQGSQSLQSIATLFNTTAAEIANASDINPANSTNLLSDLTPLYIPLSCGCAGGIYQAPTSNVVEAGETMYIISNKTYQGLTTDEAIAAANPTVVPTEMQPGQVLKIPLRCACPSTAQRGNNSTLLLTYAIFPDEILDVIGSRFGLTASELQFANNVTDPTSLLAFTTLLIPLVSLTPLSSILFPSPQPPPAISPSLAPAPTLATPVVSKDPSNTPLYIGVAVGAVGMAMAAIMACVLCATVRRHKRTT…	ATGGGTTGTGTGAGAGTCTGTGAAGTGTTCCAGGGCTCGGATATGGCAGCAAGTGATCCACGTTGGGTCGAGTCGGTCGCATCCCTGAACTGGGTTTGGTTACCAACCGGCACGAATGATGGGCATTTTGCAACGATTTTGTATCTTCATCTCTCGGAGAAGCTCCTCCGAAGCTGGATCTGCCTCTTCCAACAGATAGGAGTTTTGGGGTGGACCGTGCTTGCACTTCACCAGATTGAGTCCTTCACGCCCATGTCAATATCAGAACTGAAATCTCAGTTGAGACAAATGTGTCGATACGCTTCCCGTCATGAAGTCCGGTTGCTTCTGGTGTCCACCTTGCTCATGTTGTCCGTCGAAATTCAGACAGCGAATGCGCAGCAATCCTACAACAACCGC…
9	100	325	225				4	2	PpLYP3	estExt_fgenesh1_pg.C_1160051	LKVAQGDTLWGLGERHGVPWEHIQVFNKLRDHTVYAGEELKLP	WVVESGDSAWEIAERFGLTLEEVQDVNGGIPEVLYPGDVLLVP	MGKSESRVLKVAQGDTLWGLGERHGVPWEHIQVFNKLRDHTVYAGEELKLPPQRTKAWVVESGDSAWEIAERFGLTLEEVQDVNGGIPEVLYPGDVLLVPEDAVLRPRQLISLRAVKARLKGIAVHANAKFFDVFPYPQDIDNYREKHRLLLNALRHVESSFIMPAPIGDNGLSIGPLQISTEYHQDAWWQASSTVKYEHCEEVDYAERTVINYWLRYCPWALEFGDWETLARTHNGGPCYWHHFSTTRYWRRVKNALRSRGYIQGIPEFSSSARDNSSIQLFNTHIPFVVPILESKVKDNPDKGASQLQTTSAVMEAATVGVPY	ATGGGGAAGAGCGAGAGTAGGGTGTTGAAGGTGGCGCAGGGGGATACGCTGTGGGGGCTCGGGGAGCGTCACGGAGTGCCCTGGGAGCATATTCAGGTGTTTAACAAGCTGCGCGACCACACGGTTTACGCTGGGGAGGAACTGAAGTTGCCCCCTCAGCGGACCAAGGCATGGGTGGTGGAGTCGGGTGACAGTGCCTGGGAGATTGCGGAGCGGTTCGGGCTAACCTTGGAGGAGGTTCAGGATGTGAACGGTGGGATTCCGGAAGTTTTGTACCCGGGGGATGTGTTGTTAGTGCCCGAGGACGCCGTGCTGCGACCACGCCAGCTGATAAGTTTGAGAGCCGTTAAAGCGCGATTGAAAGGGATTGCTGTTCATGCTAATGCCAAATTTTTCGAT…
116	222	275	53		x	x	2	2	PtLYP1	EUGENE3.51230002	YTIEAGNTFYIVSTEYFQNLTTYQSVELFNPTLIPELLDIGVEVIF	YVFQPSDNLSSVASTFGVETQSIVDVNGNNIQPYDTIFV	MRPASRLVSSLLFFLSYSNILHHLQAQPSTQGFTCPANQSSFPCQTYAFYRASAPNFLDLASIGDLFSVSRLMISKPSNISSPTSPLIPNQPLFVPLSCSCNPINSTSISSANITYTIEAGNTFYIVSTEYFQNLTTYQSVELFNPTLIPELLDIGVEVIFPIFCKCPNQTQLQNKVNYLVSYVFQPSDNLSSVASTFGVETQSIVDVNGNNIQPYDTIFVPVNQLPQLAQPTVVVPSGAPPPEKTERKGVIIGLAVGLGIAGLLLVLDAVEWGK	ATGAGACCCGCATCCCGTTTAGTCTCTTCTCTCCTCTTCTTTCTCTCTTACAGTAATATCCTCCACCATTTGCAAGCCCAGCCAAGCACTCAAGGGTTCACCTGCCCAGCCAACCAGAGTTCCTTTCCATGTCAAACCTATGCCTTCTACCGAGCCTCAGCTCCTAACTTCCTTGACCTTGCCTCAATCGGTGACCTTTTCTCGGTTAGCCGCCTTATGATATCAAAACCAAGTAACATCTCCTCTCCAACCTCACCTCTCATCCCCAATCAACCCCTCTTTGTCCCTTTATCATGTTCTTGCAACCCCATCAATAGCACTAGCATTTCCTCTGCAAACATCACATATACCATCGAGGCAGGCAACACTTTCTACATTGTCTCGACTGAATACTTCCAA…
107	213	352	139		0.7	x	3	2	PtLYP2	gw1.IV.1491.1	YTVQKDDGLFHIAAEVFSGLVTYQEIAAVNNISDVNLIKVGQKLLI	HVVEAGSSLELIAQEYGTSTDTLVKLNGVNDSSLLAGQVLDV	MGFHFTPLLLTLILFSTLHSRSSSQTFKCTTPTTCHSLIDYISPNATTLSHIKTLFSVKNIHSILAANNLPLSTLPNSTISANQTIKISFPCTCINNTGHSNKQPIYTVQKDDGLFHIAAEVFSGLVTYQEIAAVNNISDVNLIKVGQKLLIPLPCNCDDVDGVKVVHYGHVVEAGSSLELIAQEYGTSTDTLVKLNGVNDSSLLAGQVLDVPLQACNSSVTSDSVDYPLLVPNNTYFFTANNCVKCKCDAANNWTLQCEASGIKPSNWSTCPAMQCEGGLLSINNSTTSGCNITTCAYAGFNKNQSIFTTLATRSTCPVTAAPGNYASRTGLSWNYLFISLHLILLLVYLL	ATGGGTTTCCATTTCACTCCGCTGCTTCTCACCCTAATCTTATTCTCCACGCTCCACTCAAGATCTTCTTCCCAGACCTTCAAATGTACCACACCCACCACGTGTCATTCCCTCATTGACTACATCTCTCCAAACGCAACAACTTTGTCCCACATCAAAACCCTCTTCTCCGTCAAGAACATACACTCCATCTTAGCTGCCAACAACCTCCCTCTCTCCACGTTACCAAACTCTACCATTTCTGCAAACCAGACCATCAAAATCTCATTTCCTTGCACGTGCATCAACAACACTGGTCACTCAAACAAGCAACCAATCTACACCGTTCAAAAGGATGATGGGCTTTTTCATATTGCAGCAGAAGTTTTCTCAGGATTGGTAACATACCAAGAAATTGCT…
107	215	372	157			x	4	2	PtLYP3	FGENESH1_PG.C_LG_IX000239	YTVQKDDGLYHIAAEVFSGLVTYQEIAAVNNVTDVNLIEVGQELWI	HVVEAGSSLEFIAQEYGTSRNTLMKLNGIANGSSLLAGQLSLLV	MGFHFVPLLLTLLLFSTLPTKSSSQTFKCSSPSTCRSLIDYISPNTTTLSHIKTLFSIKNVRSILGANNLPLSTLPNFTIPAKQPIKIPFTCLCINNTGLSNKQPIYTVQKDDGLYHIAAEVFSGLVTYQEIAAVNNVTDVNLIEVGQELWIPLPCSCDDVDGVKVVHYGHVVEAGSSLEFIAQEYGTSRNTLMKLNGIANGSSLLAGQLSLLVSSAVKIKLFMIPHVLSDCGHSACNSSVRIDSLDSPFLVPNNTYFFTANNCVKCKCDAANNWTLQCEPSGKKPSSWSACPAMQCEGGLLTIGNTTTSGCNTTTCAYAGFSGDQNIFTALATQSTCPVTTAAARSHSCLTNAGIELGHQETALAGGFAIA	ATGGGTTTCCATTTCGTTCCTCTACTTCTCACCCTACTCTTATTCTCTACACTCCCCACAAAATCTTCATCCCAAACCTTCAAATGTAGCTCACCTTCCACATGTCGTTCCCTCATTGACTACATCTCTCCAAACACAACAACTCTTTCCCACATCAAAACCCTCTTTTCCATCAAAAACGTTCGTTCCATCTTAGGCGCGAACAACCTCCCTCTCTCCACGTTACCAAACTTTACAATACCTGCAAAACAGCCCATCAAGATCCCATTTACTTGCTTGTGCATCAACAACACCGGTCTCTCAAACAAGCAACCAATCTACACCGTCCAAAAAGATGATGGGCTTTATCATATAGCAGCAGAAGTTTTCTCAGGGCTGGTAACATACCAAGAAATTGCT…
106	213	231	18			x	4	2	PtLYP4	gw1.IX.862.1	YTVQPDDGLYYIANNVFMGLLAHQRIQQVNRIENPNVIYVGQELWI	HLVEEGSTVEEIAEKFGTTNDTLYRLNGITNNSQLIAATAFDV	MGFAIILMCLLFYSSFTTISVAQQAFKCREGTTCRSLVGYKSPNTTSISSIQKLFGVKNLHSLLGANNLRSSTSPNYVIQEQQVIKIPIPCICFNGTGASNKMPIYTVQPDDGLYYIANNVFMGLLAHQRIQQVNRIENPNVIYVGQELWIPLPCSCEEVEGERVVHYAHLVEEGSTVEEIAEKFGTTNDTLYRLNGITNNSQLIAATAFDVPLKVIRTNEGGFGINHGWG	ATGGGGTTTGCTATAATTCTTATGTGTCTGCTCTTCTACTCTTCTTTCACCACCATATCAGTAGCCCAGCAAGCATTCAAGTGCAGAGAAGGAACCACATGTCGTTCTTTGGTTGGTTACAAGTCCCCTAACACGACCTCCATCTCCTCCATCCAGAAACTCTTTGGTGTCAAAAACCTACACTCTCTTCTAGGAGCAAACAACCTCCGTTCCTCAACCTCACCAAACTACGTGATCCAAGAGCAGCAAGTAATAAAAATCCCAATCCCATGCATATGTTTTAATGGGACAGGTGCCTCAAACAAGATGCCCATTTACACAGTCCAACCAGATGATGGGCTGTATTACATTGCAAACAATGTCTTCATGGGCTTGCTTGCACACCAAAGAATCCAACAA…
107	215	412	197	x		x	3	2	PtLYP5	gw1.V.5273.1	YKTRPSDTLSTIADSIYAGLVSADQIKEANSIDDPSVLDVGQSLVV	YVVKEVDTLAAIAARYATTLTDLMNVNAMGSVAIMAGDILAV	MPNPRFITFILIFVNVVALVTPKSTIEPCSNSDSCNALLAYTLYTDLKVSEVASLFQIDPVALLTANAIDISYPDVENHILPSQLFLKIPITCSCVDGIRKSVSTHYKTRPSDTLSTIADSIYAGLVSADQIKEANSIDDPSVLDVGQSLVVPLPCTCFNGTDNSLPAIYLSYVVKEVDTLAAIAARYATTLTDLMNVNAMGSVAIMAGDILAVPLPACASKFPRYAFDFGLIVPNGSYAISASHCVQCSCGPGNLNLYCMPASLAVSCSSMQCRNSNLMLGNVTWQQSSAGCKVTSCSYGGYVNGTIIATLSTSLQPRCPGLQQFPPLVAPPTTVIKDSTFAPAPAPQSDGSSTSTPTPKTGIVPTTRSLPGLPPASGPSGSISSSFSADPSSTLVIA…	ATGCCAAACCCAAGATTCATAACCTTCATCTTGATTTTCGTCAATGTAGTGGCTTTAGTGACCCCCAAATCCACAATCGAACCCTGCTCTAACTCTGACTCCTGCAATGCTCTTCTTGCCTATACACTTTACACAGACCTCAAAGTCTCAGAAGTGGCTTCCCTCTTCCAAATTGATCCAGTAGCTCTCCTCACAGCCAACGCCATCGACATCTCTTACCCAGATGTCGAAAACCACATCCTCCCTTCGCAACTCTTCCTCAAAATCCCCATCACTTGCTCTTGTGTTGATGGAATCCGCAAATCCGTCTCGACCCACTACAAAACAAGACCCTCAGATACATTATCTACCATTGCAGACTCAATTTATGCAGGTTTGGTTTCTGCGGACCAGATAAAG…
107	215	412	197		0.7	x	5	2	PtLYP6	grail3.0003072201	YKTRPSDTLSSIADSIYAGLVSADQIKEANSIDDPSVLDVGQSLVV	YVVKEVDTLAAIAARYETTLTDLMNVNAMGSAAIKAGDILAV	MPSSKSVTFILIFINAVALVTSKSTIEPCTNSDSCNALLAYTLYTDLKVSEVASLFQIDPIALLTTNAIDISYPDVENHILPSQLFLKIPITCSCVDGIRKSVSTHYKTRPSDTLSSIADSIYAGLVSADQIKEANSIDDPSVLDVGQSLVVPLPCTCFNGTDNSLPAIYLSYVVKEVDTLAAIAARYETTLTDLMNVNAMGSAAIKAGDILAVPLPACASKFPRYASDFGLIVPNGSYAISASHCVQCSCGPGNLNLYCMPASLAVSCSSMQCRNSNLMLGNVTVQQSSAGCNVTSCNYGGYVNGTIMTTLSTYLQPRCPGSQQFPPLVVPPTTVIRDSTFAPAPAPQSDGSSTPTPTPKTEVVPATGSLPGLPPASGPVGSISLSFSVNPSATLMIA…	ATGCCAAGCTCAAAATCCGTAACCTTTATCTTGATTTTCATCAATGCAGTAGCTTTAGTGACCTCCAAATCCACCATTGAGCCTTGCACCAACTCAGATTCCTGCAATGCTCTTCTTGCCTACACACTCTACACAGACCTCAAAGTCTCGGAAGTGGCCTCCCTCTTCCAAATTGACCCCATAGCTCTCCTCACAACCAACGCCATCGACATCTCTTACCCAGATGTCGAAAACCACATCCTCCCTTCACAACTCTTCCTCAAAATCCCCATCACTTGCTCATGTGTTGATGGAATCCGCAAATCCGTCTCGACCCACTACAAAACAAGGCCTTCAGATACATTATCTTCCATTGCAGACTCAATCTATGCAGGTTTGGTTTCTGCGGACCAGATAAAG…
107	215	225	10			x	1	2	PtLYP7	GRAIL3.0002011901	YKTRPSDTLSTIADSIYAGLVSADQIKEANSIDDPSVLDVGQSLVV	YVVKEVDTLAAIAARYATTLTDLMNVNAMGSVAIMAGDILAV	MPNPRFITFILIFVNVVALVTPKSTIEPCSNSDSCNALLAYTLYTDLKVSEVASLFQIDPVALLTANAIDISYPDVENHILPSQLFLKIPITCSCVDGIRKSVSTHYKTRPSDTLSTIADSIYAGLVSADQIKEANSIDDPSVLDVGQSLVVPLPCTCFNGTDNSLPAIYLSYVVKEVDTLAAIAARYATTLTDLMNVNAMGSVAIMAGDILAVPLPGNICWCIV	ATGCCAAACCCAAGATTCATAACCTTCATCTTGATTTTCGTCAATGTAGTGGCTTTAGTGACCCCCAAATCCACAATCGAACCCTGCTCTAACTCTGACTCCTGCAATGCTCTTCTTGCCTATACACTTTACACAGACCTCAAAGTCTCAGAAGTGGCTTCCCTCTTCCAAATTGATCCAGTAGCTCTCCTCACAGCCAACGCCATCGACATCTCTTACCCAGATGTCGAAAACCACATCCTCCCTTCGCAACTCTTCCTCAAAATCCCCATCACTTGCTCTTGTGTTGATGGAATCCGCAAATCCGTCTCGACCCACTACAAAACAAGACCCTCAGATACATTATCTACCATTGCAGACTCAATTTATGCAGGTTTGGTTTCTGCGGACCAGATAAAG…
111	222	369	147			x	3	2	SmLYP1	e_gw1.10.899.1	YKSRPGDTLASIADALFGKLVTAKQIAQANGIAANFGGAVAAGSTLVIP	YVVQGGDTVGELAREYGSLPGDFMALNGVANASELAAGDVVAVP	MGSLDRHQRTVLLLASMLAIAAAKSFIQSCNSASQCSSLVAYRTPAAQSLGAIAALFNIDTVSLLAANNLDLRSSLDPGSPQLVIAPRRIVKVPISCSCVDGIWRGNATLYKSRPGDTLASIADALFGKLVTAKQIAQANGIAANFGGAVAAGSTLVIPFSCGCGDSLAGGGTALLMSYVVQGGDTVGELAREYGSLPGDFMALNGVANASELAAGDVVAVPIRACGSSFRRSAYDFGLVVANGSYIITAGHCVQCSCLPNLQHGSCPDMRCLGTNLTVGAMATAASVQGCNVTSCLYTGFKKKIILSRYSRPFTQNSIKNSFFCVNHSLQSVNLNSCPGTTTFFMTFFLVGSLHLKLELYSSTTSPKL	ATGGGGTCACTCGATCGCCACCAGAGAACGGTGCTCCTTCTGGCTTCCATGCTCGCCATCGCCGCCGCCAAGTCCTTCATTCAGTCTTGCAACTCCGCGTCGCAGTGCTCCTCGCTGGTGGCCTACAGGACCCCGGCGGCGCAGAGCCTGGGCGCCATCGCCGCGCTCTTCAACATCGACACCGTCTCCCTCCTTGCCGCAAACAACCTCGACTTGCGATCCTCGCTCGACCCGGGCTCTCCCCAGCTCGTCATCGCGCCGCGCCGGATCGTCAAGGTCCCGATCTCCTGCTCCTGCGTCGATGGCATCTGGCGCGGCAATGCCACCCTCTACAAGTCCCGCCCCGGCGACACGCTCGCCTCCATCGCCGACGCTCTCTTTGGGAAGCTCGTCACCGCC…
56	159	402	243	x		x	3	2	SmLYP2	gw1.138.121.1	YRSSSLSPTIANISSLFSIPVQAILAANAFSPSDDPSARLSTGETLRIP	YTIAPGDFLFQIANNRYGGLVTIEEIAAANGIVDLDKILAGQNLTIP	MAPTIGIGVPILIVLLLGSIAPLQLHAASFNESCRATVDPPCQALLAYRSSSLSPTIANISSLFSIPVQAILAANAFSPSDDPSARLSTGETLRIPVPCSCAANGQRSGNTTYTIAPGDFLFQIANNRYGGLVTIEEIAAANGIVDLDKILAGQNLTIPYPCSCRGNSFGGRDALFMAYVVQDGESREGFYRSYNLSQEEFDRLNPSVNLDDLVVCMCVACRARFNRSALDSNLTVASGGYAITANGCVQCNCDGTELHCTRAPTAPRNCSLGCRNSRLQIGNFSTGANSSGGCTIESCLYDGYNNRQIFTRIERNATSGTCGDVQAPPSFAYAPEGDGIPEAFAPSSLPGAEGIPPPTPGAGSNSPGQTAPPPSSSSIKISIAYLLPVVLSGLSSIVL…	atggcgcccactatcggcattggcgttcccattctaatcgttctcctcttgggatcgatcgcccctctccagctccacgccgcctccttcaacgagagctgccgcgccaccgtcgatcccccctgccaagcgctgctcgcttacagatccagctcgctctcccccaccatcgccaacatctccagcctcttctccatccccgtccaggccatcctcgctgccaacgccttctcgccctcggacgatccctccgcccggctctcaactggggagaccctccggattccagtcccttgctcctgcgccgccaatgggcagcgatcgggcaacaccacctacaccatcgccccgggcgacttcctcttccagatcgctaacaacaggtacggaggactcgtc…
80	309	483	174				3	2	SmLYP3	fgenesh2_pg.C_scaffold_79000070	YVIKEQDILFDIAHSCGMDLAELEMANRDIDFENVYPGQLIRIP	IVVKNSSSVFDVAKLCNVTPALISYANGIPESGVIYPGQSLAIP	MPIVEAPLIANATCGACGTNYTASIGETLESVAAYCKISLRDAADANPGINSTANLTGLPLRIPCRNSDPAHCGTCGASYVIKEQDILFDIAHSCGMDLAELEMANRDIDFENVYPGQLIRIPCEADNATIALTGCGACGIEYTATTNGESLNQVARDCGTSIQELSLANPGLHLSSNSTMIQGQKLRIPCNSTASCGPCGNSYTILHESRRHVAAKCRVGFIDLQASNPSTDLDDLQPGQRLTIPCKQRTTLGIKCSRHLCDTTIVVKNSSSVFDVAKLCNVTPALISYANGIPESGVIYPGQSLAIPCEDSPAPLRSCSICGSTVAPLVAVDLATVARVCGVSVKGIQEATNIKLADVAFGDVLSIPCHDEDVGCGPCGVAYKAVDGDTLPSIAVKC…	ATGCCGATCGTTGAGGCGCCGCTGATCGCCAATGCGACCTGTGGAGCTTGCGGCACGAACTACACCGCCAGCATTGGCGAGACGCTGGAATCGGTCGCGGCATATTGCAAGATCTCGCTACGCGACGCGGCCGACGCCAATCCGGGCATCAACTCCACCGCGAATCTCACGGGCCTGCCGCTACGAATTCCTTGCCGCAACAGTGATCCGGCGCACTGTGGCACCTGTGGGGCTTCCTACGTGATCAAGGAACAGGACATCCTCTTTGACATCGCCCACTCTTGCGGGATGGATCTCGCGGAGCTGGAGATGGCAAACCGGGACATCGATTTCGAGAACGTCTACCCTGGGCAGCTCATCCGCATCCCTTGCGAGGCAGACAACGCCACCATCGCCCTC…
117	219	418	199	x		x	5	2	VvLYP1	GSVIVP00015378001	YKTRPSDTLSSIADSIYAGLVSADQLREANSISDPSVLDVGQTLVV	YVVKVDDTLTGIASRYSTTISDLMTVNAMGSPAIKAGDILAV	MFNQSTLSGLFVLFFLVLSNVDVVRSKSTIEPCSNSDSCNAMVGYTLYTDLKVSEVATLFQVDPIAILTANAIDISYPDVENHILPSQLFLKIPIYCSCVDGIRKSVTTRYKTRPSDTLSSIADSIYAGLVSADQLREANSISDPSVLDVGQTLVVPLPCTCFNGTDNLLPATYLSYVVKVDDTLTGIASRYSTTISDLMTVNAMGSPAIKAGDILAVPLPACASNFPKYASDYGLAVPNGSYAITASHCVQCSCGPGSLNLYCMPASLAVSCSSMQCRNTNLMLGNVTMQKSSAGCNVTSCSYGGFVNGTIIATLTTSLQPRCPGIQQFPPLIAPPSSVIRDSFYAPSPSPSQSDGAGTTIPSPSVVPSTGSIPGFAPANGPTGSASDASSLVNPLAS…	ATGTTTAACCAAAGCACACTGTCTGGGCTCTTCGTTCTCTTCTTCTTGGTCTTGAGCAATGTGGACGTCGTGAGATCCAAATCCACCATCGAGCCATGCTCGAACTCCGACTCATGCAACGCCATGGTGGGTTACACGCTCTACACCGACCTTAAGGTCTCGGAAGTGGCGACCCTATTCCAAGTCGACCCCATTGCTATTCTCACCGCCAACGCCATTGACATTTCGTATCCGGATGTTGAGAATCACATCCTTCCCTCCCAGCTCTTCCTCAAAATCCCCATTTACTGCTCCTGCGTCGACGGAATCAGAAAATCAGTCACCACACGGTACAAGACTCGCCCCTCCGATACTCTCTCATCGATTGCCGATTCGATTTACGCGGGTCTTGTGTCCGCG…
115	219	260	41			x	5	2	VvLYP2	GSVIVP00017669001	YTVKAADTMDLISEGYGGLVSADQIRSVNGGKGAGYGQSLVI	YVVQRGESLGSIGARYHTTVTDLAAVNGLGQPVINPGDILAI	MRDQFHRLLLLLLLHLSLLSLLSFGSITQAKSVIEPCSSSDSCNSLLSYLLPWDSKLSEIASRFQVNISDILATNSMDPTRPSSASQIIPAKSLVKVPILCPCVDGIRRSLSTTYTVKAADTMDLISEGYGGLVSADQIRSVNGGKGAGYGQSLVIPLPCTCFGNTNNGATAVYMSYVVQRGESLGSIGARYHTTVTDLAAVNGLGQPVINPGDILAIPIPACSSANLRWYNESLIVANGSYALTANNCIRCSCTPTHLK	ATGAGAGATCAATTCCACCGTCTTCTTCTTCTTCTTCTTCTTCATCTTTCTTTACTTTCTTTACTTTCTTTTGGTTCCATAACGCAAGCAAAGTCTGTAATTGAACCGTGCAGTTCTTCAGACTCCTGCAACTCTCTTCTCTCCTATCTTCTTCCTTGGGACTCCAAGCTCTCTGAGATTGCATCACGCTTCCAAGTCAACATCTCTGATATCTTGGCTACCAACTCCATGGACCCAACAAGGCCATCCTCTGCAAGCCAAATCATCCCTGCAAAATCACTCGTGAAAGTCCCCATCCTGTGTCCTTGTGTGGACGGCATTCGCCGTTCTCTGTCCACTACTTACACAGTCAAAGCGGCTGACACGATGGATTTAATATCAGAGGGGTACGGGGGGCTT…
109	216	326	110			x	2	2	VvLYP3	GSVIVP00036207001	YTVQKDDGLYHIAAEVFAGLVTYQEIQAVNNISDANLIEVGQELWI	HVVEAGSSVELIAEEYGTTQETLLRLNGITDPKNLQAGAVLDVPLKACTSMVANNNSLDYPLL	MGSATLLLALFFLSVLTTVPKVQAAFTCNSTTRSTTCSALIDYVSPNTTTLSAIQTLFDVKNLRTLLGANSLPTSTSPNQSVAAKDKIVIPFRCRCSNGTGISNHRPVYTVQKDDGLYHIAAEVFAGLVTYQEIQAVNNISDANLIEVGQELWIPLPCSCDEVNGSKVVHYGHVVEAGSSVELIAEEYGTTQETLLRLNGITDPKNLQAGAVLDVPLKACTSMVANNNSLDYPLLVANGTYVYTANSCVMCKCDSANNWTLQCEPSQLKLSNRTCPSMQCEGSSLYIGNSTSAGCNRTTCAYAGYTSQMILTTLVEGNACSGKVIS	ATGGGTTCTGCTACTCTGCTTCTCGCCCTATTCTTCCTCTCCGTGCTCACCACTGTGCCCAAAGTTCAGGCAGCCTTCACCTGTAACTCCACCACCAGGTCCACCACCTGCAGCGCTCTCATCGACTACGTCTCCCCCAACACCACCACTCTATCTGCCATCCAGACTCTCTTCGACGTCAAAAACCTTCGAACTCTACTCGGCGCCAACTCCCTCCCGACCTCGACCTCGCCGAACCAAAGCGTAGCCGCGAAGGACAAGATCGTCATCCCCTTCCGCTGCCGCTGCTCTAACGGAACCGGAATTTCGAACCACCGGCCGGTGTACACTGTGCAGAAGGACGACGGACTGTACCACATCGCGGCGGAGGTGTTCGCGGGACTGGTTACGTATCAGGAG…
106	213	351	138			x	3	2	VvLYP4	GSVIVP00036208001	YTVQKDDGLYHIAAEVFAGLVTYQEIQAVNNISDANLIEVGQELWI	HVVESGSSVAEIAEKYGTTEETLLELNNITDPKNLKAGDVLDVPLKACTSVVKNTSLDYPLLL	MGSATLLLALSFLSVLITAPRAQASFKCSSGPTCNALVGYVSPNTTTLSAIQTLFGVKNFRTLLGANSLPASTPTNQSVAAKDKIVIPFRCRCSNGTGISNHRPVYTVQKDDGLYHIAAEVFAGLVTYQEIQAVNNISDANLIEVGQELWIPLPCSCDEVNESKVVHYGHVVESGSSVAEIAEKYGTTEETLLELNNITDPKNLKAGDVLDVPLKACTSVVKNTSLDYPLLLSNGTYAYTANNCVKCQCYSANNWTLQCEQSGLNITNGTCPSMECGSSGLSIGNSTSTTCNRTTCAYAGYTNQTIFTSLVESTCSCKFTLRVLMHYFEFVCSVNRMSGGIYKPEYSLSAM	ATGGGTTCTGCTACGCTGCTTCTCGCCCTATCCTTCCTCTCGGTGCTCATCACTGCGCCGAGAGCTCAGGCCAGCTTCAAATGCAGCTCCGGCCCCACCTGTAACGCTCTCGTCGGCTACGTCTCCCCCAACACCACCACTCTATCCGCCATCCAGACTCTCTTCGGCGTCAAAAACTTTCGAACTCTACTCGGCGCCAACTCCCTCCCGGCCTCGACCCCAACGAACCAAAGCGTAGCCGCGAAGGACAAGATCGTCATCCCCTTCCGCTGCCGCTGCTCTAACGGAACCGGAATTTCGAACCACCGGCCGGTGTACACTGTGCAGAAGGACGACGGACTGTACCACATCGCGGCGGAGGTGTTCGCGGGACTGGTGACGTATCAGGAGATTCAGGCG…
112	220	356	136	x	0.6	x		2	ZmLYP1		YVVYPLDGLDHIAREVFGGFVTYQEIATANNITNVNLIVVGQKLRI	YSVAKGDDPPGIAARFGVTETTLLSVNKITDPKTSLQQGQILDV	MSPFAARVASLAALLLALLLAAPASAANFTCATVGKTCQSAIGYAVPNATTYGELVARFNATTTLAELLGANGLPATTPASTPLAAKATVRVPFRCRCGSNGVGQSDGGPFYVVYPLDGLDHIAREVFGGFVTYQEIATANNITNVNLIVVGQKLRIPLPCTCDQVDGADVMHFAYSVAKGDDPPGIAARFGVTETTLLSVNKITDPKTSLQQGQILDVPLPVCKSSVGNASADYNLLVPNGTYVLTADDCIQCSCSASNYEHLDCTPVKGGRCPAVPPCSGGLTLGQVNGTGCASRMCAYSGYTNTTSLTIHTSLVPANETACQNGGAARAEFAGSVLRTSLIAFLMSLILICLL	ATGTCGCCGTTCGCCGCCCGCGTGGCCTCCTTGGCCGCGCTGCTGCTCGCCCTCCTGCTCGCGGCGCCGGCCTCGGCCGCCAACTTCACCTGCGCCACAGTGGGCAAAACGTGCCAGTCGGCGATCGGGTACGCGGTGCCCAACGCGACCACGTACGGGGAGCTGGTGGCGCGGTTCAACGCCACCACGACGCTGGCGGAGCTGCTGGGCGCCAACGGCCTCCCCGCCACGACGCCGGCCTCGACGCCGCTGGCGGCCAAGGCCACGGTGCGCGTGCCGTTCCGGTGCCGGTGCGGGAGCAACGGCGTGGGGCAGTCGGACGGGGGACCCTTCTACGTGGTGTACCCGCTGGACGGGCTGGACCACATCGCGCGGGAGGTGTTCGGCGGCTTCGTCACC…
116	223	367	144			x		2	ZmLYP2		YRVRAGDTLDAVARGVFAGLVTYQDIAAANNVSDPNRVAVGQQLWI	YVVPAGGSVSSIAEEFGTTEETILTLNKMPDAKSLLAGQVLDV	MAPLPASLMPCLWLFLCLLAAPCPAARAARFACNATAPRASTCQALVSYAPPNGTATPTLAAVRALFQLRSHRALLAANGLPLSTPPTAPAPVPLRVRLPCLCSGGAGATFQRPTYRVRAGDTLDAVARGVFAGLVTYQDIAAANNVSDPNRVAVGQQLWIPVPCSCDLVGGQPVVHFTYVVPAGGSVSSIAEEFGTTEETILTLNKMPDAKSLLAGQVLDVPLRACSSAISSTAIDRNLLVPNGSYILTANNCVKCGCSSSTWQLDCQSTQGLSSSFCPAAKCGDMFLGNTSSSTSSCESTACSYAGYTNSTSFAILANVTTTNVCNAGMTPTAQPAHSSALRLEPVWLRWTELVALSLFTLSFFV	ATGGCGCCGCTCCCCGCTTCCCTCATGCCCTGCCTCTGGCTCTTCCTCTGCCTCCTCGCCGCGCCGTGCCCCGCGGCGCGGGCGGCGCGGTTCGCGTGCAACGCCACGGCGCCGCGAGCGTCCACGTGCCAGGCGCTCGTCTCCTACGCGCCGCCCAACGGGACGGCCACGCCCACGCTCGCCGCCGTGCGCGCGCTCTTCCAGCTCCGCTCCCACCGCGCGCTGCTGGCCGCCAACGGCCTCCCGCTCTCCACGCCGCCCACGGCGCCCGCTCCCGTGCCGCTGCGGGTCCGCCTGCCCTGCCTCTGCTCGGGGGGCGCCGGGGCCACGTTCCAGCGGCCCACGTACCGGGTCCGCGCCGGGGACACGCTCGACGCCGTCGCGCGGGGCGTCTTCGCG…
137	227	252	25			x		2	ZmLYP3		SSDQIRNENGLTSADPDAPLDAGQKLAI	YVVQVGDTVPAIAASYETTVTDVMNVNAMGSPVAAPGDILAI	MAKSRGFVMAAVMVVAVVVAVVSVAPRGAEAKTTIEPCSGSDSCPALLGYTLYADMKVSEVAALFAVDPAALLAANALDFGAPGAAHRILPMGLFVRVPTRCSCADGVRKSVSVRYAARPADTLATVSDVVFAGLASSDQIRNENGLTSADPDAPLDAGQKLAIPLPCVCFNSSDNNLPAVYLSYVVQVGDTVPAIAASYETTVTDVMNVNAMGSPVAAPGDILAIPLPACFKNNKTIMACTNPYFSYTIVY	ATGGCGAAGTCGCGTGGCTTCGTGATGGCGGCTGTGATGGTGGTGGCGGTGGTGGTGGCCGTGGTATCGGTGGCGCCGCGCGGCGCGGAGGCGAAGACGACGATCGAGCCGTGCTCGGGGTCCGACTCCTGCCCGGCGCTGCTGGGTTACACGCTCTACGCCGACATGAAGGTGTCCGAGGTGGCCGCGCTCTTCGCCGTCGACCCGGCGGCGTTGCTGGCCGCCAACGCGCTCGACTTCGGCGCCCCAGGGGCGGCGCACCGCATCCTGCCCATGGGCCTCTTCGTGCGCGTGCCCACCCGCTGCTCCTGCGCCGACGGCGTCCGCAAGTCCGTCTCCGTCCGCTACGCCGCGCGCCCGGCCGACACGCTCGCCACCGTCTCCGACGTCGTCTTTGCG…
107	197	398	201	x		x		2	ZmLYP4		SSDQIRNENGLTSADPDAPLDAGQKLAI	YVVQVGDTVPAIAASYETTVTDVMNVNAMGSPVAAPGDILAI	AKTTIEPCSGSDSCPALLGYTLYADMKVSEVAALFAVDPAALLAANALDFGAPGAAHRILPMGLFVRVPTRCSCADGVRKSVSVRYAARPADTLATVSDVVFAGLASSDQIRNENGLTSADPDAPLDAGQKLAIPLPCVCFNSSDNNLPAVYLSYVVQVGDTVPAIAASYETTVTDVMNVNAMGSPVAAPGDILAIPLPACASTFPKSASDHGLIVSNGTYALTASNCVQCSCGPGSLNLYCTPTSLSGTCPSMQCPNSDVMLGNVSTHPTGAGCNVSACSYGGFVNGTITASLTAGLQARCPGPRQFPALTEPPTTVSHDSTYLPPLSAPGPAEAGGVMPEPGSPGPGASVQAGPFTLPKVSKANGPAGSVSAAPLVGKPLRILPVLVSCLAFYLQL	GCGAAGACGACGATCGAGCCGTGCTCGGGGTCCGACTCCTGCCCGGCGCTGCTGGGCTACACGCTCTACGCCGACATGAAGGTGTCCGAGGTGGCCGCGCTCTTCGCCGTCGACCCGGCGGCGTTGCTGGCCGCCAACGCGCTCGACTTCGGCGCGCCAGGGGCGGCGCACCGCATCCTGCCCATGGGCCTCTTCGTGCGCGTGCCCACCCGCTGCTCCTGCGCCGACGGCGTCCGCAAGTCCGTCTCCGTCCGCTACGCCGCGCGCCCGGCCGACACGCTCGCCACCGTCTCCGACGTCGTCTTCGCGGGGCTCGCCTCCTCCGACCAGATCCGCAACGAGAACGGCCTCACCTCCGCCGACCCCGACGCGCCGCTGGACGCCGGCCAGAAGCTCGCC…
174	218	317	99		x	x		1	ZmLYP5		YSVQEEDTLSTIASLFSSSPEAILNLNPSVKNPDFIKPGWILFV		MTKHGLLFFLAIALLLHRHYTSASSTGQPTRSSSTASRSTAEWQPLHCSPVSSCGSFLYVTPGGRNLSEIASVFNGNASLIQPVKRLSGSEDLLMAVACECQAISNTTTAAAFLHDTQYKVEPDAIPDDVKSNTFSGLAMDVGDGFPLTPGATVTVRLPCGCSSSTASKGVLSYSVQEEDTLSTIASLFSSSPEAILNLNPSVKNPDFIKPGWILFVPMGVAGSSKKKRVGSTTITIAASVSAIILSVCVLTVILRLRRRPSQQNAEAPEIKMERAPSNTSIAALESRFFPSMKINGLLPYIFSASKLLLNRNAILS	ATGACGAAGCACGGCCTCCTCTTCTTCCTCGCCATCGCCTTGCTTCTGCACCGCCACTACACGAGCGCCTCTTCCACTGGTCAGCCAACAAGAAGCAGTAGCACAGCATCAAGATCAACTGCAGAATGGCAGCCCTTGCACTGCAGTCCGGTGTCCTCATGCGGCTCGTTCCTCTACGTCACTCCTGGAGGGCGGAACCTGTCAGAGATAGCCTCCGTATTCAACGGCAACGCATCTCTCATCCAGCCCGTCAAGCGTCTCTCCGGGTCAGAGGACCTGCTGATGGCCGTGGCATGCGAGTGTCAGGCCATCAGCAACACCACCACGGCTGCTGCTTTTCTTCATGACACTCAGTACAAGGTGGAGCCGGACGCCATACCTGACGACGTCAAGAGCAAT…
34	142	202	60		x		4	2	cr184328		YTLRKGDTLESIAKKRSVTVDQILGINPDVKPGKVVEGQTILL	YPIRAGETLSEVLSKRGISTDEFLRLNPGVDMKAVKDNQVIKL	MQSLRASPRLSSVRACSSRQRLVVKAASFDVRPYTLRKGDTLESIAKKRSVTVDQILGINPDVKPGKVVEGQTILLPAQKLSDRDREILGGIGTTYRVYPIRAGETLSEVLSKRGISTDEFLRLNPGVDMKAVKDNQVIKLPIDKFTVREREMLIGSGILPPEFFHAAKNPFVIGLGGLMLVCGFVMAWQRFHSDPDMQATD	ATGCAGTCGCTCCGCGCGTCTCCGAGACTCAGCTCTGTGCGAGCATGCTCCTCCCGGCAACGGCTGGTGGTCAAGGCCGCCTCATTTGATGTGCGACCATACACGCTGCGCAAGGGAGACACCCTGGAGAGCATTGCCAAGAAGCGGAGCGTGACTGTTGACCAAATCCTGGGCATTAACCCGGACGTCAAGCCGGGCAAGGTCGTCGAGGGGCAGACAATTCTGCTACCCGCACAGAAGCTCTCGGACCGTGACCGGGAGATTCTGGGCGGCATTGGCACCACCTATCGCGTTTACCCCATCCGCGCGGGCGAGACGCTCTCTGAGGTGCTGTCGAAGCGGGGGATCTCCACCGATGAGTTCCTGCGCCTGAACCCGGGCGTTGACATGAAAGCCGTC…

## Sheet: plantLysMe
starts	stops	lengths	tail	Sp	#ofmotif	name	accessionID	lysm_motif	aa	cds
64	106	109	3	x	1	AtLysMe1		YEVKEGETLQTISEKCGDPYIVEGNPHIHDHDDLFPGLLIRI	MGKSSSMAVAEKISWYCAVFAAMMLLMNSFQVAQEGSTEIVEKQQPSMMITGYSHRRPACDEIYEVKEGETLQTISEKCGDPYIVEGNPHIHDHDDLFPGLLIRITPSL	ATGGGAAAGAGTTCTTCCATGGCAGTAGCGGAGAAGATCTCTTGGTACTGTGCAGTGTTTGCCGCCATGATGCTGCTGATGAACTCCTTCCAGGTGGCACAGGAGGGTTCCACGGAGATCGTGGAGAAACAACAGCCGTCAATGATGATCACCGGATATTCTCATCGACGGCCAGCATGCGATGAGATATATGAAGTGAAAGAAGGAGAGACGTTGCAAACGATAAGTGAAAAGTGTGGAGATCCTTACATAGTTGAAGGGAATCCTCATATACATGACCACGATGATCTTTTCCCGGGTCTTCTCATCAGAATCACTCCTTCACTCTAA
63	105	110	5	x	1	AtLysMe2		YVVGEGDTLHSISEKCGDPFIVERNPHIHDPDDVFPGLLIKL	MIRVTVSRSNTVASYCLVALLILTLAGSVKNSNGGGSGEYYRGRNCEVWRGKQMMERPCEELYVVGEGDTLHSISEKCGDPFIVERNPHIHDPDDVFPGLLIKLHINLPE	ATGATAAGAGTTACGGTGTCGCGGTCAAACACAGTTGCGTCTTACTGTCTGGTGGCACTGCTGATCCTAACACTTGCGGGATCGGTTAAAAACAGCAACGGAGGAGGTAGCGGAGAATATTATCGAGGAAGAAACTGTGAGGTTTGGAGAGGGAAGCAAATGATGGAGAGGCCATGTGAGGAGCTATACGTAGTAGGTGAAGGAGACACGCTTCACAGCATCAGCGAAAAATGCGGCGACCCGTTTATCGTGGAGCGTAACCCGCATATCCATGACCCGGATGATGTCTTCCCTGGTCTCCTCATCAAACTTCACATTAACCTCCCTGAATAA
52	94	102	8	x	1	AtLysMe3		YIVGEGETLHTIGDKCGDPFIVERNPHIHDPDDVFPGLVLKI	MRGSRTGSSDMSAWCSAVVLLSLILLLSVRENNASNSIRGSQFSTKPCEEIYIVGEGETLHTIGDKCGDPFIVERNPHIHDPDDVFPGLVLKIAPFYFNRKL	ATGAGAGGTTCAAGAACAGGTTCTTCAGACATGAGTGCTTGGTGTTCTGCTGTTGTGTTATTGTCTTTAATACTTTTGTTATCTGTTCGTGAAAACAACGCTTCTAATTCGATTAGAGGTTCTCAATTCTCAACGAAACCTTGTGAGGAGATTTACATCGTCGGAGAAGGAGAGACACTTCACACCATCGGCGATAAATGCGGCGACCCGTTTATCGTGGAGCGAAACCCGCATATCCATGATCCCGATGATGTCTTTCCAGGTCTTGTTCTCAAGATCGCACCTTTTTACTTCAACAGGAAATTGTAA
64	106	112	6	x	1	GmLysMe1	Gm0243x00037	YVVREGETLQTISEKCGDPYIVEENPHIHDPDDVFPGLVIKI	MACGCSSTTLAEKISWNCSVFVALMLVLSSCESNTSDFTSQMMLHGSVTGNISNNNNKACDEIYVVREGETLQTISEKCGDPYIVEENPHIHDPDDVFPGLVIKINPFTNRG	ATGGCTTGTGGGTGTTCTTCAACAACATTGGCAGAGAAGATTTCATGGAATTGTTCTGTGTTTGTGGCACTAATGCTGGTTTTGAGTAGCTGCGAGTCAAACACAAGTGATTTCACAAGTCAGATGATGCTTCATGGGAGTGTCACCGGCAATATTAGCAACAACAACAACAAGGCGTGTGATGAGATTTACGTGGTTCGTGAGGGAGAGACGCTACAAACAATCAGTGAAAAATGTGGGGATCCTTATATTGTTGAAGAGAACCCACATATCCATGATCCTGATGATGTTTTCCCTGGCCTAGTTATCAAGATTAACCCTTTCACCAATAGAGGCTAA
60	102	108	6	x	1	Gmlysme1b	Gm0243x00037	YVVREGETLQTISEKCGDPYIVEENPHIHDPDDVFPGLVIKI	MACGCSSTAMAEKISWNCAVFVALMLVLSSCESNTSDFTTQMMFHESVSNSNNKACDEIYVVREGETLQTISEKCGDPYIVEENPHIHDPDDVFPGLVIKINPFTNRA	ATGGCTTGTGGGTGTTCATCAACAGCAATGGCAGAGAAGATTTCATGGAACTGTGCTGTATTTGTGGCACTTATGCTGGTGTTGAGTAGCTGCGAGTCAAACACAAGTGACTTCACGACTCAGATGATGTTTCATGAAAGTGTCAGCAATAGCAACAACAAAGCGTGTGATGAGATTTACGTGGTTCGTGAGGGAGAGACACTACAAACAATCAGCGAAAAATGTGGGGATCCTTATATTGTTGAAGAGAACCCACATATCCATGACCCTGATGATGTTTTCCCTGGCCTAGTTATCAAGATTAATCCTTTCACCAATAGAGCATAA
48	90	95	5	x	1	Gmlysme1c	Gm0041x10052	YVVREGETLQTISNKCGDPYIVEENPHIQDPDDVFPGLVIKI	MAEKIYWCCVVVFVELVLVLSGCESSTNEFSVPMLMQMNINKACDEIYVVREGETLQTISNKCGDPYIVEENPHIQDPDDVFPGLVIKINPFTNR	ATGGCAGAGAAGATATATTGGTGCTGTGTTGTTGTGTTTGTGGAACTAGTGCTAGTGTTGAGCGGCTGCGAGTCAAGCACAAACGAGTTCAGTGTTCCAATGTTGATGCAGATGAATATCAACAAAGCGTGTGATGAGATATACGTGGTTCGTGAGGGAGAGACTCTGCAAACAATTAGTAACAAGTGTGGGGATCCATATATCGTTGAAGAGAATCCACATATCCAGGACCCTGATGATGTTTTCCCTGGTCTCGTTATCAAGATTAACCCTTTCACGAATCGATAA
52	94	99	5	x	1	Gmlysme1d	Gm0063x00129	YVVREGETLQTISEKCGDPYIVEENPHIQDPDDVFPGLVIKI	MAEKISWCCVLFMAIILVLSCCESSTNEFRVQMLMQRNINNNNNKKACDEIYVVREGETLQTISEKCGDPYIVEENPHIQDPDDVFPGLVIKINPFTNR	ATGGCAGAGAAGATATCTTGGTGCTGTGTTCTGTTTATGGCAATAATTTTAGTGTTGAGCTGCTGCGAGTCAAGCACAAACGAGTTCAGGGTTCAGATGCTGATGCAGAGGAATATCAACAACAACAACAACAAGAAGGCGTGTGATGAGATATACGTGGTTCGTGAGGGAGAGACTCTGCAAACAATTAGTGAAAAGTGTGGGGATCCATATATTGTAGAAGAGAATCCACATATTCAGGACCCTGATGATGTTTTCCCTGGCCTCGTTATCAAGATTAATCCTTTCACGAACAGATAG
52	94	99	5	x	1	GmLysMe2	Gm0127x00089	YVVGEGETLHTISDKCNDPFIVERNPHIHDPDDVFPGLVIKI	MGSSAADSASWYCAMVLLATILLGSIRESTVAEEGEPIKGNNLLQRPCDEIYVVGEGETLHTISDKCNDPFIVERNPHIHDPDDVFPGLVIKITPIHQY	ATGGGTTCCTCTGCTGCAGATTCAGCGTCGTGGTACTGTGCCATGGTGTTGTTGGCCACGATACTGTTGGGGTCAATAAGGGAAAGCACCGTAGCAGAAGAAGGTGAGCCTATAAAAGGGAACAACCTCCTTCAACGACCGTGTGATGAAATATACGTTGTGGGAGAAGGGGAGACCCTGCACACAATCAGTGACAAGTGCAATGACCCGTTTATCGTGGAGCGGAACCCGCATATCCATGACCCCGATGATGTTTTCCCTGGCCTTGTCATCAAAATCACCCCCATCCACCAATACTAA
53	95	100	5	x	1	Gmlysme2b	Gm0052x00539	YVVGEGETLHTISDMCNDPFIVERNPHIHDPDDVFPGLVIKI	MGSSAADSASWYCAMVLLAMILLGSIRESTMAEEEGEPIKGNNLRQRPCDEIYVVGEGETLHTISDMCNDPFIVERNPHIHDPDDVFPGLVIKIIPIHQY	ATGGGTTCCTCTGCTGCAGATTCAGCATCGTGGTACTGTGCCATGGTATTGCTGGCCATGATACTGTTGGGGTCAATAAGGGAAAGCACCATGGCAGAAGAAGAAGGTGAGCCTATAAAAGGGAACAACCTCCGTCAACGACCGTGTGATGAAATATACGTTGTGGGAGAAGGGGAGACCCTGCACACCATCAGTGACATGTGCAATGACCCGTTTATCGTGGAGCGGAACCCACATATCCATGATCCCGATGATGTTTTCCCCGGCCTTGTCATCAAAATCATCCCCATCCACCAATACTAA
67	109	114	5	x	1	GmLysMe3	Gm0075x00162	YVVGEGETLHTISDKCGDPFIVEKNPHIHDPDDVFPGLVLKI	MAFNSKRAPISSSKAIADAASWCCACFLVSLLLLCIFRDISALHDDQGNLMMRSSHVLSKPSCDEIYVVGEGETLHTISDKCGDPFIVEKNPHIHDPDDVFPGLVLKITRSQTT	ATGGCTTTCAATTCCAAAAGGGCACCGATCTCAAGTTCAAAAGCCATAGCTGATGCAGCCTCATGGTGCTGTGCATGTTTTCTTGTGTCCCTCTTATTGCTATGCATATTCAGAGACATCTCTGCCCTTCATGATGATCAAGGGAACTTGATGATGAGAAGCAGCCATGTCTTGTCCAAGCCATCATGTGATGAAATATATGTGGTTGGAGAAGGTGAGACACTTCATACAATCAGTGACAAGTGTGGTGATCCCTTTATTGTGGAAAAGAACCCTCATATCCATGACCCTGATGATGTCTTCCCAGGACTTGTTCTCAAGATTACACGCTCACAAACAACATAG
66	108	110	2	x	1	GmLysMe3b	Gm0075x00162	YVVGEGETLHTISDKCGDPFIVEKNPHIHDPDDVFPGLVIKI	MAFNSKRAPISSSKALADAASWCCACLLVSLLLLCIFRDSSALHDDQGNLMIRSSHVLSKPCDEIYVVGEGETLHTISDKCGDPFIVEKNPHIHDPDDVFPGLVIKITPS	ATGGCTTTCAATTCCAAAAGGGCACCAATATCAAGTTCAAAAGCCCTAGCTGATGCAGCTTCATGGTGCTGTGCATGTCTTCTTGTGTCTCTTCTATTGCTATGCATATTCAGAGACAGTTCTGCCCTTCATGATGATCAAGGGAACTTGATGATCAGAAGCAGCCATGTCTTGTCCAAGCCATGTGATGAAATATATGTGGTTGGAGAAGGAGAGACACTTCACACAATCAGTGACAAGTGCGGTGACCCCTTTATTGTGGAAAAGAACCCTCACATCCATGACCCTGATGATGTCTTCCCGGGCCTTGTTATCAAGATTACACCCTCATAA
60	102	116	14	x	1	GmLysMe4	Gm0005x00353	YVVGEGETLHTISDKCGDPFIVERNPHIHDPDDVFPGLVIKI	MYSTKSIADSASWCCALALLCLILLGSIRDNHVPEEEDPAAAATTRGRSNLFERPCDEIYVVGEGETLHTISDKCGDPFIVERNPHIHDPDDVFPGLVIKITPTPTYTNTKKLFKR	ATGTACTCAACAAAGAGCATAGCTGATTCAGCATCATGGTGTTGTGCCTTGGCACTATTGTGTCTAATACTATTGGGGTCCATAAGGGACAACCATGTGCCGGAGGAGGAAGACCCTGCGGCGGCCGCCACCACGAGAGGGCGGAGCAACCTCTTTGAAAGGCCGTGTGATGAGATATATGTGGTGGGAGAAGGGGAGACCCTACACACCATAAGTGACAAGTGTGGTGACCCTTTTATTGTTGAACGCAACCCACATATTCATGACCCTGATGATGTTTTCCCTGGCCTTGTCATCAAAATCACCCCCACACCCACATACACCAATACTAAGAAATTGTTCAAGAGGTAG
56	98	102	4	x	1	Gmlysme4b	Gm0230x00010	YVVGEGETLHTISDKCGDPFIVERNPHIHDPDDVFPGLVIKI	MYSTKSIADSASWCCALALLCLILLGSIRENHVPEEDEATARGRSNLFERPCDEIYVVGEGETLHTISDKCGDPFIVERNPHIHDPDDVFPGLVIKITPTPTYTNTKKLFKR	ATGTACTCAACAAAGAGCATAGCTGATTCAGCATCATGGTGTTGTGCCTTGGCACTATTGTGTCTAATACTATTGGGGTCCATAAGGGAGAACCATGTGCCGGAGGAGGATGAAGCCACCGCGAGAGGGCGGAGCAACCTCTTTGAAAGGCCGTGTGATGAGATATATGTGGTGGGAGAAGGGGAGACCCTACACACCATAAGTGACAAGTGTGGTGACCCTTTTATTGTTGAACGCAACCCTCATATTCATGACCCTGATGATGTTTTCCCTGGCCTTGTCATCAAAATCACCCCCACACCCACATACACCAATACTAAGAAATTGTTCAAGAGGTAA
64	106	111	5	x	1	GmLysMe5	Gm0108x00229	YVVGEGETLHTISDKCGDPFIVENNPHIHDPDDVFPGLVIKI	MASNYPRKGLALTSSKAIANAASWYCAFVLVALALLSMFKDSSMLIPSQYASGQLLSRPCEEIYVVGEGETLHTISDKCGDPFIVENNPHIHDPDDVFPGLVIKITPSLRT	ATGGCTTCAAATTACCCTAGAAAGGGACTAGCCTTAACTTCTTCAAAGGCCATAGCTAATGCAGCTTCATGGTACTGTGCCTTTGTTCTCGTGGCCCTCGCGCTCCTAAGCATGTTCAAAGACAGCTCCATGCTTATTCCTAGTCAATATGCCAGCGGCCAACTATTGTCACGGCCATGCGAGGAAATCTATGTTGTCGGAGAAGGTGAGACGCTTCACACAATCAGTGACAAGTGTGGTGACCCTTTTATAGTTGAGAACAACCCTCATATCCATGACCCTGATGATGTCTTCCCTGGCCTCGTTATCAAGATTACACCCTCACTTCGTACCTAG
46	88	92	4	x	1	GmLysMe6	Gm0005x00352	YEVREGETLYSIAEKCRDPQIWLWNPHVEDPDDVYPGVIVRLN	MRGLEPVSWFLLIVLALRLVPNIEECSSPTIDVEKHTLEEPCSEFYEVREGETLYSIAEKCRDPQIWLWNPHVEDPDDVYPGVIVRLNLFND	ATGCGTGGGCTTGAACCAGTATCATGGTTCCTTTTAATAGTGTTAGCGTTACGATTGGTGCCCAACATAGAAGAGTGTTCTTCTCCCACTATTGATGTAGAGAAGCACACTTTGGAAGAACCATGTAGTGAATTCTATGAGGTCAGAGAAGGGGAAACCTTGTACAGCATTGCCGAGAAGTGTAGGGATCCCCAAATATGGTTGTGGAACCCGCATGTTGAAGACCCAGATGATGTTTACCCTGGTGTCATCGTTAGACTAAACCTTTTCAATGACTAG
46	88	91	3	x	1	GmLysMe6b	Gm0230x00009	YEVRQGETLYSIAEKCRDPHIWLWNPHVEDPDDVYPGVIVRLK	MRGLEPVSWFLLIMLALRLIPNMEECSSPAIDVEKHTLEEPCKEFYEVRQGETLYSIAEKCRDPHIWLWNPHVEDPDDVYPGVIVRLKPVR	ATGCGTGGGCTTGAACCAGTGTCATGGTTCCTTTTAATAATGTTAGCGTTACGATTGATACCCAACATGGAAGAGTGTTCTTCTCCCGCTATTGATGTAGAGAAACACACTTTGGAAGAACCATGTAAGGAATTCTATGAGGTCAGACAAGGGGAAACCTTGTACAGCATTGCTGAGAAGTGTAGGGATCCCCATATATGGTTGTGGAACCCGCACGTTGAAGACCCCGATGATGTTTACCCTGGTGTCATCGTCCGATTAAAACCTGTTCGATGA
73	106	112	6		1	GmLysMe7	Gm0009x00113	YVVRPVDTLVVVAARYFTTLTYLMNVNAMGSTAI	MTFINLSLLTTRRSPLTPSSIADTVYVGLVSSNQLCEANSISNPDVSQNLIVPLPCTYFNGSNNSLPAIYLSYVVRPVDTLVVVAARYFTTLTYLMNVNAMGSTAINDDDIL	ATGACTTTCATAAATTTGTCGCTACTCACTACAAGACGCAGCCCTCTGACGCCCTCCTCCATCGCCGACACCGTCTACGTCGGCCTCGTCTCCTCCAACCAGCTCTGCGAGGCTAACTCCATTTCCAACCCTGATGTGAGCCAAAACCTCATCGTTCCTCTCCCTTGCACCTATTTCAACGGCTCCAATAACTCTCTCCCCGCGATTTACCTCTCTTATGTTGTTCGCCCCGTTGATACCCTCGTTGTCGTTGCTGCTAGGTACTTCACCACTCTCACTTATTTGATGAATGTTAATGCCATGGGAAGCACTGCTATCAACGACGATGATATCCTC
66	99	101	2		1	GmLysMe7b	Gm0009x00121	YVVRPVDTLAVVAVRYFTTFTDLMNVNSMGSTAI	MEHHILPSKLFLKVPISCSCIENIRKSLREANSISDPDVGQNLVVPLPCTCFNGSDNSLPAIYLSYVVRPVDTLAVVAVRYFTTFTDLMNVNSMGSTAIND	ATGGAGCACCACATTCTCCCCTCGAAGCTCTTCCTCAAAGTCCCCATCTCCTGCTCCTGCATTGAGAACATTCGCAAATCCCTTCGTGAGGCTAACTCCATTTCCGATCCTGATGTGGGCCAAAACCTCGTCGTTCCTCTCCCTTGCACCTGCTTCAACGGCTCCGATAACTCTCTCCCCGCGATTTACCTCTCTTATGTTGTTCGCCCTGTTGATACCCTCGCTGTCGTTGCTGTTAGGTACTTCACTACTTTCACTGATTTGATGAATGTTAATTCCATGGGAAGCACTGCTATCAACGACG
44	87	117	30		1	GmLysMe8	Gm0049x00371	HRVSKFDTLAGVAIKYGVEVADIRKMNNLVTDHQMFALKTLHIPL	MERENWREHINSNGNYYDDDGVERSPAKPSSLSSSPPRLAYIDHRVSKFDTLAGVAIKYGVEVADIRKMNNLVTDHQMFALKTLHIPLPGRHPPSPCLSNGSSTPGYVYLYWIKEKH	ATGGAAAGGGAAAATTGGAGAGAACACATCAATAGCAATGGGAATTATTACGATGACGACGGAGTAGAACGAAGCCCTGCAAAGCCTTCTTCGCTGTCTTCATCGCCTCCCAGACTTGCTTACATCGATCACCGTGTTTCCAAATTCGATACCTTGGCCGGTGTCGCTATCAAGTACGGTGTTGAGGTGGCAGACATAAGAAAGATGAATAACCTTGTTACAGACCATCAAATGTTTGCACTTAAAACACTCCACATTCCGCTACCTGGAAGGCACCCTCCATCTCCTTGTTTATCAAATGGTTCCAGTACTCCAGGGTATGTTTATCTCTATTGGATTAAGGAAAAGCATTAA
58	100	105	5	x	1	MtLysMe1	AC154034_26.5	YVVREGETLHTISEKCGDPFIVEENPHIHDPDDVFPGLVIKI	MACAFSSITMAMRISRYCVLFSAVIILLLNCCESRRSELTVEMKQRIANNNKACDEIYVVREGETLHTISEKCGDPFIVEENPHIHDPDDVFPGLVIKINPFTNR	ATGGCTTGTGCATTTTCTTCAATAACAATGGCTATGAGAATTTCTAGATACTGTGTTTTATTTTCAGCAGTAATAATTCTATTATTGAATTGCTGTGAATCAAGAAGAAGCGAATTGACGGTTGAGATGAAGCAGAGGATTGCCAATAACAACAAAGCGTGTGATGAGATATATGTGGTTCGTGAAGGAGAGACTCTTCATACAATAAGTGAAAAATGTGGTGATCCATTTATTGTAGAAGAGAATCCACATATTCATGACCCAGATGATGTTTTTCCAGGTCTTGTTATCAAGATTAATCCTTTCACCAATCGATAG
36	79	81	2	x	1	MtLysMe2	AC175090_16.3	HGVQVGETCFSIIQKFAIEQPLFLRLNPNINCSGIFVGQWVCV	MTKSSSSSFALVLSFLLITMFSTAPTAGFPICSTIHGVQVGETCFSIIQKFAIEQPLFLRLNPNINCSGIFVGQWVCVNGR	ATGACCAAGTCTAGTAGTAGCAGTTTTGCTCTGGTTTTATCATTTCTTCTCATTACGATGTTTAGTACAGCACCAACCGCTGGATTTCCAATATGCAGCACAATTCATGGTGTGCAAGTAGGGGAAACTTGTTTTAGCATTATTCAAAAGTTTGCAATAGAACAGCCTCTGTTCTTGAGGTTAAATCCCAATATCAACTGTTCCGGCATCTTTGTGGGTCAATGGGTGTGTGTGAATGGCAGGTAA
38	81	85	4	x	1	MtLysMe3	AC175090_6.3	HAVAEAETCSSIFQKFNLLEAHFLEINPNINCVGIFVGQWVCV	MAKFTKISFALIFALILIMMFIAESRPTPTVPRCDTIHAVAEAETCSSIFQKFNLLEAHFLEINPNINCVGIFVGQWVCVEGEVN	ATGGCCAAGTTTACTAAAATCAGCTTTGCTCTAATTTTTGCACTCATTCTCATTATGATGTTTATCGCTGAAAGTCGACCAACACCTACAGTCCCAAGATGTGACACAATTCATGCTGTGGCAGAAGCTGAAACTTGCTCCAGCATCTTTCAGAAGTTCAACCTACTTGAAGCACACTTCCTTGAGATCAATCCTAACATTAACTGCGTTGGCATATTTGTGGGCCAATGGGTGTGTGTTGAGGGTGAAGTGAATTGA
68	110	116	6	x	1	MtLysMe4	AY508218_6.4	YVVGEGETLNTISDKCNDPFIVENNPHIHDPDDVFPGLVIKI	MATFNSRKGAILSSKAIAEAASWYCAIFLVALILLSIFRDSSMIPNNNDHNMIESNHFLSSKPCDEIYVVGEGETLNTISDKCNDPFIVENNPHIHDPDDVFPGLVIKITPSYYHT	ATGGCTACTTTCAACTCAAGAAAGGGAGCAATTTTAAGTTCAAAAGCCATAGCTGAAGCAGCTTCATGGTATTGTGCTATTTTTCTTGTAGCCCTCATTCTTCTAAGCATATTTAGAGATAGCTCTATGATTCCAAATAATAATGATCACAACATGATAGAGAGCAACCATTTCTTGTCTTCCAAACCATGCGACGAAATCTATGTAGTTGGTGAAGGTGAGACACTAAACACAATTAGTGATAAGTGTAATGACCCTTTCATTGTTGAGAATAATCCTCATATACATGATCCTGATGATGTCTTCCCTGGCCTTGTCATCAAAATTACACCTTCATATTATCATACTTAA
41	74	74	0	x	1	MtLysMe5	CT025842_12.4	YVVREGDTFYSIAEKCNDPFILLSNPHVRDPQD	MAVTMKTRACRGVFVLRSFTLVLIASALLKINDAKECDEFYVVREGDTFYSIAEKCNDPFILLSNPHVRDPQDI	ATGGCAGTAACCATGAAAACAAGGGCTTGTAGGGGAGTATTTGTTTTACGTTCTTTTACCTTAGTGTTGATAGCATCAGCACTACTCAAAATTAATGATGCAAAAGAGTGTGATGAATTTTACGTTGTTAGAGAAGGTGATACCTTTTATAGCATAGCAGAGAAGTGCAATGATCCATTTATCTTGTTATCGAATCCACATGTCCGTGATCCTCAAGATATCTAA
61	109	114	5	x	1	OsLysMe1		HGVEAGETCDSIARRFHAGLGRAPFFRLVSLNPNINCRELFVGQWVCI	MANLTATGLLVAFLFVAAVAIADGRSLSVAHEKFHGDGADHHYVAPEHATTPLPLICTGVHGVEAGETCDSIARRFHAGLGRAPFFRLVSLNPNINCRELFVGQWVCIQGLLPV	ATGGCAAACCTCACGGCCACCGGTCTCCTGGTCGCGTTCCTCTTCGTCGCCGCGGTTGCCATCGCGGACGGCCGGAGCCTCTCCGTCGCACACGAGAAGTTCCACGGAGACGGAGCTGACCATCACTATGTGGCGCCGGAGCACGCGACGACGCCGCTCCCGCTGATCTGCACCGGGGTGCACGGGGTGGAGGCCGGCGAGACCTGCGACTCCATCGCCCGGCGCTTCCACGCGGGGCTGGGCCGCGCGCCTTTCTTCCGCCTCGTCTCCCTCAACCCGAACATCAACTGCCGGGAGCTCTTCGTCGGCCAGTGGGTGTGCATCCAGGGCCTGCTCCCCGTTTGA
51	94	98	4	x	1	OsLysMe2		HGVQASETCFSVSQSAGLTQDQFLAFNPNINCAKVFVGQWVCL	MANHGAAALAIIASLLVAVTLADARLTAHHGYVVVEDVKAPVPALTCNKVHGVQASETCFSVSQSAGLTQDQFLAFNPNINCAKVFVGQWVCLDAAAA	ATGGCGAACCACGGCGCCGCGGCTCTCGCGATCATCGCGTCCCTCCTCGTGGCGGTCACCCTCGCCGACGCGAGGCTCACCGCGCACCACGGTTACGTGGTGGTGGAGGATGTGAAGGCGCCGGTCCCGGCGCTGACATGCAACAAGGTGCACGGGGTGCAGGCGTCCGAGACGTGCTTCTCCGTGTCGCAGAGCGCCGGGCTGACTCAGGACCAGTTCCTCGCCTTCAACCCAAACATCAACTGCGCGAAGGTCTTCGTCGGCCAGTGGGTCTGCCTCGACGCTGCCGCCGCTTAA
71	113	119	6	x	1	OsLysMe3		YVVGEGETLHTISDKCGDPFIVERNPHIHDPDDVFPGLVIAL	MASAAATATTRTSLRRAELCAAAASAADAASWCFAVALVALVLLCALRAEAVEVHGPRLGGAAARPCEEVYVVGEGETLHTISDKCGDPFIVERNPHIHDPDDVFPGLVIALRPTKNSI	ATGGCCTCCGCGGCAGCGACGGCGACGACGAGGACGAGCCTCCGGCGCGCGGAGCTGTGCGCGGCGGCCGCGTCGGCCGCGGACGCGGCGTCGTGGTGCTTCGCGGTGGCGCTCGTCGCGCTCGTGCTGCTGTGCGCGCTCCGCGCGGAGGCCGTGGAGGTCCACGGCCCGCGGCTGGGGGGCGCGGCGGCGCGGCCGTGCGAGGAGGTGTACGTCGTCGGGGAAGGCGAGACGCTGCACACCATCAGCGACAAGTGCGGGGACCCCTTCATCGTGGAGAGGAACCCGCACATACACGACCCCGACGACGTCTTCCCGGGCCTCGTCATCGCGCTCCGCCCTACCAAGAACAGCATTTAG
59	101	108	7	x	1	OsLysMe4		YVVEEGETLHSISDRCGDPYILEQNPHVHDPDDVFPGLVIKI	MAMAGESRRRRRAAAEAVAWCLALGVVALLLVGSVEKEEEVVVVRGARLAAARPCEEIYVVEEGETLHSISDRCGDPYILEQNPHVHDPDDVFPGLVIKITPRPGRRN	ATGGCAATGGCGGGAGAGAGTAGGAGGAGGAGGAGGGCGGCGGCGGAGGCGGTGGCGTGGTGCTTGGCGCTGGGCGTGGTGGCGCTGCTGCTGGTGGGGTCGGTGGAGAAGGAGGAGGAGGTGGTGGTGGTGCGCGGGGCGCGGCTGGCGGCGGCGCGGCCGTGCGAGGAGATATACGTGGTGGAGGAAGGGGAGACGCTGCACAGCATCAGCGACAGGTGCGGCGACCCGTACATCCTGGAGCAGAACCCGCACGTCCACGACCCCGACGACGTCTTCCCCGGCCTCGTCATCAAGATCACGCCGCGCCCCGGCCGCCGCAACTGA
44	86	106	20	x	1	PpLysMe1	gw1.55.146.1	YVVRGGESLQMISEKCNDQFILENNPHIVDHDDLFEGQLLKMD	MAFTNATASTGFVTSVMILFLLTTVSPSLVQGRMLRGCPCGPTYVVRGGESLQMISEKCNDQFILENNPHIVDHDDLFEGQLLKMDCTLRKINLCDIAGALPVYFC	ATGGCCTTCACCAACGCGACTGCTTCAACAGGGTTCGTGACTTCCGTGATGATTCTGTTTCTGTTGACAACCGTCTCTCCAAGCTTGGTGCAGGGGCGTATGCTGCGAGGGTGTCCATGCGGGCCAACCTACGTGGTCCGAGGAGGCGAGTCCCTCCAAATGATCAGCGAGAAGTGCAACGACCAGTTCATCTTGGAGAACAACCCCCACATCGTCGACCACGACGACCTGTTCGAGGGGCAGCTGCTCAAGATGGATTGTACGCTGCGCAAGATCAACCTGTGCGACATTGCTGGTGCTCTTCCTGTATACTTTTGCTAG
					1	PpLysMe2	estExt_fgenesh1_pg.C_70124	YKAAGKTVQVHDGDTLWGLAMKHNVSVDALIAINGIKDGDSIIVGDTIILP	MAANSAKSARPVEGRKGAKDESIAKAAGVVVASGIAWSLFRSITSRGEQQNNGDTLSKEVKLNAGDAALGVSSTRGTSDPAGRKISNFGYKAAGKTVQVHDGDTLWGLAMKHNVSVDALIAINGIKDGDSIIVGDTIILPKALKP	ATGGCAGCCAACAGTGCAAAGTCAGCTAGACCTGTCGAGGGAAGGAAAGGCGCTAAAGATGAAAGTATCGCCAAGGCTGCAGGCGTTGTTGTTGCTAGCGGCATAGCTTGGAGCTTGTTCAGATCGATCACCAGTAGGGGGGAACAGCAGAATAACGGTGACACATTGAGCAAAGAGGTGAAGCTGAATGCCGGAGATGCTGCGCTTGGGGTAAGTAGTACAAGGGGCACATCAGATCCTGCTGGAAGAAAAATTTCAAATTTCGGGTATAAGGCAGCCGGAAAGACTGTTCAAGTGCATGATGGCGATACTCTGTGGGGGCTTGCGATGAAGCATAATGTTTCGGTGGATGCGTTGATAGCGATTAACGGAATCAAAGACGGAGACAGTATAATTGTT…
61	103	113	10	x	1	PtLysMe1		YVVGEGETLNTISEKCDDPFIVEQNPHIHDPDDVYPGLVIKI	MDFSSSKKTMRISLAVADAASCYCAMVLLGLILLGSIRESSMTEEPVKGSHFFDRPCDEIYVVGEGETLNTISEKCDDPFIVEQNPHIHDPDDVYPGLVIKITSSKSRKMMKR	ATGGACTTCTCTTCTTCAAAGAAAACCATGAGAATTTCATTAGCAGTAGCTGATGCAGCATCATGTTACTGTGCTATGGTCCTATTAGGCCTAATATTATTGGGGTCTATTAGGGAGAGTTCTATGACAGAGGAGCCTGTCAAGGGGAGCCACTTTTTTGACAGACCCTGTGATGAAATATATGTTGTCGGAGAAGGAGAGACCCTCAACACCATCAGTGAAAAGTGCGACGACCCGTTTATAGTGGAGCAGAACCCGCATATCCATGACCCAGATGATGTTTATCCTGGACTTGTTATCAAGATCACCAGTTCAAAGTCAAGGAAGATGATGAAGAGGTAG
49	92	194	102	x	1	PtLysMe2		VGVASGDTCFTIAQSFNLTAASFDAINPNISCNALFVGQWLCV	MAQGNRISAFVLSSVLVLSFLLLISMAESRILGTAGFFAKSTPECDDVVGVASGDTCFTIAQSFNLTAASFDAINPNISCNALFVGQWLCVAGCCYVQGKSEDERATAVEDFVKSIISQYPYRNRSLGADHFFISCADIDVTATARIANLMKNSIRLVCSPTYNHEYVPHKDVSLPQNVQPFDVSSAGNKSSER	ATGGCCCAGGGAAACCGCATATCAGCCTTTGTTTTGAGCTCAGTCTTGGTGCTCTCCTTTCTCCTCCTTATCTCCATGGCTGAAAGTCGCATTCTTGGCACTGCTGGTTTCTTCGCCAAAAGTACCCCAGAATGTGATGATGTGGTTGGAGTAGCAAGTGGAGACACTTGTTTTACCATTGCACAGTCTTTTAATTTGACAGCTGCATCCTTTGATGCTATCAACCCCAATATCAGCTGCAATGCTCTCTTTGTAGGACAGTGGCTCTGTGTTGCCGGATGTTGTTATGTGCAGGGGAAATCCGAGGATGAAAGGGCTACTGCTGTCGAGGATTTTGTCAAGAGCATTATTTCCCAGTACCCTTATAGGAACAGAAGTTTAGGTGCCGATCACTTCTTC…
60	102	111	9	x	1	PtLysMe3		YVVKEGETLHTISDKCGDPFIVEENPHIHDPDDVYPGLVIKI	MFTSTSIADAATWYCALVLLALILFTSLREASPTYDDDHHHDFVAVKGNQILDRPCDEIYVVKEGETLHTISDKCGDPFIVEENPHIHDPDDVYPGLVIKITPSRSRKLLL	ATGTTTACATCAACGTCCATAGCTGATGCAGCTACGTGGTATTGTGCCCTAGTCCTTCTTGCCCTAATACTGTTTACTTCTTTAAGAGAAGCATCTCCCACATACGATGATGATCATCACCATGATTTTGTTGCTGTCAAAGGAAATCAAATATTGGACCGACCTTGCGATGAAATTTATGTTGTAAAGGAAGGAGAAACCCTTCACACCATCAGTGATAAGTGTGGCGACCCTTTTATCGTGGAGGAGAATCCTCATATTCACGATCCCGATGATGTTTACCCTGGTCTTGTTATCAAGATTACTCCTTCAAGGTCTAGGAAATTATTGCTCTAG
47	90	94	4	x	1	PtLysMe4		HGVVTGDTCTAVEKQFDLTANDFKAINPNLDCDKLFVGQWLCV	MAKSSNKTTLLFNLALMLSFLLIASVVESRSVLGRAAASTPECVSVHGVVTGDTCTAVEKQFDLTANDFKAINPNLDCDKLFVGQWLCVEGTSN	ATGGCCAAGTCTAGCAACAAAACAACCCTGCTCTTCAACTTGGCTTTGATGCTGTCTTTTCTCCTCATTGCGTCTGTCGTCGAAAGCAGATCAGTTCTTGGCAGGGCAGCAGCATCCACACCAGAGTGTGTCTCAGTGCATGGAGTAGTAACTGGAGACACTTGCACTGCTGTTGAAAAGCAGTTCGACCTAACTGCTAACGACTTCAAAGCAATCAACCCCAACCTCGACTGTGACAAGCTCTTTGTTGGTCAATGGCTTTGCGTTGAAGGCACATCAAATTAA
67	109	118	9	x	1	PtLysMe5		YVVKEGETLHTISDKCDDPFIVEENPHIHDPDDVFPGLVIKI	MAFIVSNKPMFTLMSVADAATWYCALVLLALILLASLREASPTYDDDRHHDVVVGNQILYRPCDEIYVVKEGETLHTISDKCDDPFIVEENPHIHDPDDVFPGLVIKITPSRSRKLLR	ATGGCTTTCATAGTCTCAAACAAGCCTATGTTTACATTGATGTCCGTAGCTGATGCAGCTACATGGTACTGTGCCCTTGTACTTCTTGCTCTAATATTGCTTGCTTCTTTAAGAGAGGCATCTCCCACATACGATGATGATCGTCACCATGATGTTGTCGTTGGCAATCAAATACTTTACCGGCCGTGCGATGAAATTTATGTTGTGAAAGAAGGAGAAACCCTTCACACCATCAGTGATAAGTGCGATGACCCTTTTATAGTGGAGGAGAATCCTCATATTCATGATCCTGATGATGTTTTTCCTGGTCTTGTTATCAAGATTACTCCTTCAAGGTCTAGGAAATTATTGCGGTAG
62	104	113	9	x	1	PtLysMe6		YVVGEGETLHTISDKCGDPFIVEQNPHIHDPDDVFPGLVIKI	MDFSSSKKTMKISVVIADVASWNCAIVLLCLILLGSIREYSVPKDQPVKGSQLFDRPCDEIYVVGEGETLHTISDKCGDPFIVEQNPHIHDPDDVFPGLVIKITPSRPRKLLR	ATGGATTTCTCTTCTTCAAAGAAAACCATGAAAATTTCAGTAGTAATAGCTGATGTAGCATCATGGAACTGTGCCATAGTCCTCTTATGCCTGATATTATTGGGGTCTATTAGAGAGTATTCCGTCCCAAAAGATCAGCCTGTCAAGGGAAGCCAGCTTTTTGATAGACCTTGTGATGAAATATATGTTGTCGGAGAAGGAGAGACCCTCCACACCATCAGTGACAAGTGCGGCGACCCGTTTATAGTGGAGCAGAACCCGCATATCCATGACCCGGATGACGTTTTCCCTGGACTTGTCATCAAGATCACTCCTTCAAGGCCAAGGAAGTTGCTGAGGTAG
57	99	118	19	x	1	PtLysMe7		YVVREGETLNTISEKCGDPYIVEENPHIHDPDDVFPGLVIKI	MGKSMKIAGAQKEKISWYCALLMALMLVLSCCEVSETELSTVGHPRFFENKPCDEIYVVREGETLNTISEKCGDPYIVEENPHIHDPDDVFPGLVIKITPLIDRYTPDDVSSPMRWFV	ATGGGAAAATCAATGAAAATAGCAGGAGCGCAGAAAGAAAAGATCTCTTGGTACTGTGCTTTGTTGATGGCACTAATGCTGGTTTTGAGCTGCTGTGAAGTGAGCGAAACCGAATTGTCCACGGTTGGGCACCCGAGGTTTTTTGAGAACAAGCCATGCGATGAGATTTATGTGGTTCGAGAAGGTGAGACTTTAAACACTATTAGTGAGAAATGTGGGGATCCTTATATTGTTGAGGAAAATCCACACATTCATGACCCAGATGATGTTTTCCCTGGCCTGGTCATCAAGATTACTCCTTTAATCGATAGGTATACTCCAGATGATGTATCATCTCCGATGAGATGGTTTGTATAA
49	92	95	3	x	1	PtLysMe8		VGAASGDTCFTIAQSFNLTAASFDAINPNLNCTALFVGQWLCV	MAQGNRISAFVLSSILVLSFLLIISMAESRILGTAGFFAKSTPECDEVVGAASGDTCFTIAQSFNLTAASFDAINPNLNCTALFVGQWLCVAGSV	ATGGCCCAGGGAAACCGCATATCAGCCTTTGTTTTGAGCTCAATCTTGGTGCTCTCCTTTCTCCTCATTATCTCCATGGCTGAAAGTCGCATTCTTGGCACTGCTGGTTTCTTCGCCAAAAGTACCCCAGAATGTGATGAAGTGGTTGGAGCAGCAAGTGGAGACACTTGTTTTACCATTGCACAGTCCTTTAATTTGACAGCTGCATCCTTTGATGCTATCAACCCCAATCTCAACTGCACTGCTCTCTTTGTAGGACAGTGGCTCTGCGTTGCCGGGTCGGTCTAA
42	86	212	126	x	1	PtLysMe9		YYVWQGSNLTYISTIFNQSITEILRYNPKVPNQDSIRSDTRLNV	MIPSSSRYPHIQTLLVSCVLLFLVFKVQAKCRTGCDLALASYYVWQGSNLTYISTIFNQSITEILRYNPKVPNQDSIRSDTRLNVPFSCDCLNGDFLGHTFSYITQSGDTYHKIARNAFSNLTTEDWVHRVNIYDITEIPNYVPINVTVNCTCGDKQVSRDYGLFATYPLRPDENFSSLEAESGVPADLLEKYNLGTDFNAGGGIVYMPAKG	ATGATCCCATCATCCTCTAGGTATCCACACATTCAGACGTTGTTAGTCTCTTGTGTTCTTCTCTTCTTAGTCTTCAAAGTCCAAGCCAAGTGTAGAACAGGTTGTGACCTTGCCTTGGCTTCGTATTATGTATGGCAAGGATCAAACCTAACTTATATCAGCACCATCTTCAACCAGAGCATTACTGAGATCCTTCGTTACAATCCTAAAGTCCCAAATCAAGATAGCATACGTAGTGATACAAGACTCAACGTACCCTTTTCTTGTGATTGCTTAAATGGTGATTTCTTAGGGCATACCTTTTCTTACATTACTCAATCTGGTGATACTTACCATAAGATTGCAAGGAATGCCTTTTCTAACCTCACCACTGAGGATTGGGTTCACAGAGTCAACATT…
21	66	77			1	PtLysMe10		YTVQENDTLTGIAELLSAELTGIENLNERFTRNPNLIDVGWVLFV	MISVHLVCGCLEVEAKEIVTYTVQENDTLTGIAELLSAELTGIENLNERFTRNPNLIDVGWVLFVPREKNGIQAPKQ	ATGATTAGTGTGCATCTTGTATGTGGATGCTTAGAAGTAGAGGCTAAAGAGATTGTGACATATACAGTTCAGGAAAATGATACCCTAACAGGGATTGCAGAACTTTTATCTGCAGAACTGACTGGGATTGAGAATCTAAATGAAAGATTTACTCGAAATCCAAACTTGATTGATGTCGGATGGGTTTTATTCGTTCCCAGAGAGAAGAATGGAATTCAAGCACCAAAACAA
				x	1	SmLysMe1	estExt_fgenesh2_pg.C_20358	YEVCPGDTLYGLSRKYGVTVESIKAANGIHNDIIVVGDKLDIP	MALLSRLNFSLLASSLACMSAPGTNKSNGTDKDPNEDKTDYTIAKAAGAVIATGIAWTVFKTFWPKKADEEYERYSEGVSSFESEAQEKTEGLADRAASTISKKFPKFSRKHKSGAYEVCPGDTLYGLSRKYGVTVESIKAANGIHNDIIVVGDKLDIPSY	ATGGCATTGCTCTCTAGGCTGAATTTTTCACTCTTGGCTTCTTCCTTGGCTTGTATGTCGGCACCAGGAACTAACAAGAGCAATGGCACGGACAAAGACCCAAATGAGGACAAGACTGACTACACCATAGCCAAGGCAGCGGGCGCGGTAATCGCGACTGGGATTGCCTGGACTGTTTTTAAGACGTTCTGGCCGAAGAAAGCCGACGAGGAATACGAGCGCTATAGCGAGGGAGTCTCATCGTTCGAGTCCGAAGCCCAGGAAAAAACCGAGGGATTGGCGGACAGAGCTGCGTCCACGATCAGCAAAAAGTTCCCGAAGTTCTCGCGGAAGCACAAATCCGGAGCGTACGAGGTCTGCCCGGGTGACACACTATATGGACTCTCGAGAAAATACGGG…
					1	SmLysMe2	fgenesh2_pg.C_scaffold_84000099	YKVIPGETLHDIAAKFKTRVEILMEANDILNPQNIAAGEHLWIP	MAAAQGDRPNPWRFIRWRRANDEQVMSKQGDKKKGDFGYKVIPGETLHDIAAKFKTRVEILMEANDILNPQNIAAGEHLWIPKTYEIVTGDTLYSLSRKFGTKVSAIQAANGIDDPELIYIGDVIIVPDEEENENE	ATGGCGGCAGCTCAGGGCGACAGGCCAAATCCCTGGCGCTTCATCAGGTGGAGAAGAGCGAATGACGAACAAGTGATGTCTAAGCAAGGAGACAAGAAGAAAGGGGACTTTGGATACAAAGTGATCCCTGGAGAAACGCTGCATGACATTGCTGCCAAGTTTAAAACTCGAGTTGAGATCCTCATGGAAGCAAATGACATTCTTAATCCCCAAAACATTGCAGCTGGTGAGCACCTCTGGATTCCTAAGACATACGAAATTGTCACGGGCGATACTCTTTATTCGCTGTCGCGGAAGTTTGGAACCAAGGTTTCAGCAATTCAAGCTGCAAATGGCATCGATGATCCAGAGTTGATCTACATAGGTGACGTGATTATAGTTCCAGATGAAGAAGAAAAT…
62	104	120	16	x	1	VvLysMe1	GSVIVP00012396001	YVVGEGETLHTISDKCGDPYIVEQNPHIHDPDDVFPGLVIKI	MSFHKPRFSRSSVAVADAASCYCAVILVALILLASVREYSSLPTDESVKGHQLLARPCDEIYVVGEGETLHTISDKCGDPYIVEQNPHIHDPDDVFPGLVIKITPSKQRKLLRTQPHDGA	ATGTCTTTCCACAAGCCCAGATTTTCAAGGTCATCAGTAGCAGTAGCTGATGCTGCTTCGTGTTACTGTGCTGTTATTCTGGTGGCTTTAATCCTCTTGGCCTCTGTCAGAGAGTATTCTTCTCTCCCCACAGACGAGTCGGTGAAGGGGCACCAACTTCTGGCGCGGCCATGTGATGAAATCTATGTTGTTGGAGAAGGAGAAACCCTCCACACCATCAGCGACAAGTGTGGAGACCCGTATATAGTCGAGCAGAATCCACATATCCATGACCCAGATGATGTCTTTCCTGGACTTGTCATCAAAATCACTCCTTCAAAGCAGAGGAAGCTGCTGAGGACCCAGCCACATGATGGTGCCTGA
52	94	99	5	x	1	VvLysMe2	GSVIVP00021652001	YVVREGETLHTISEKCGDPYIVEENPHIHDPDDVFPGLVIKI	MAPISSSTELAEKISWYSALLLALMLVLSCCESAQSHDEIMKDAKKPCDEIYVVREGETLHTISEKCGDPYIVEENPHIHDPDDVFPGLVIKITPYNYR	ATGGCTCCTATCTCCTCTTCAACTGAACTGGCAGAGAAGATCTCCTGGTACAGTGCACTGCTCCTGGCACTCATGCTGGTGTTGAGCTGCTGTGAATCCGCCCAGAGTCATGATGAGATCATGAAGGACGCGAAGAAGCCATGCGATGAGATTTACGTAGTTCGGGAAGGAGAAACTCTGCATACCATCAGCGAAAAATGTGGGGATCCTTATATCGTGGAAGAGAACCCCCATATTCACGACCCCGACGATGTTTTTCCCGGACTTGTTATCAAAATTACCCCTTACAATTATAGGTAG
65	107	112	5	x	1	ZmLysMe1		YVVAEGETLHSISDKCGDPLILERNPHVHDPDDVFPGLVIRI	MAGRRQIKKEWVQAAADAASWCVALSLVAMLVVVCTLGAGEGGGGAPVVVVRGAALSARPCEEIYVVAEGETLHSISDKCGDPLILERNPHVHDPDDVFPGLVIRITPSKPR	ATGGCGGGGCGGCGGCAGATCAAGAAGGAGTGGGTGCAGGCGGCGGCGGACGCGGCGTCGTGGTGCGTGGCGCTGTCGCTGGTGGCGATGCTGGTGGTGGTGTGCACGCTGGGCGCCGGGGAAGGCGGGGGCGGCGCGCCGGTGGTGGTGGTGCGCGGCGCGGCGCTGTCGGCGCGGCCGTGCGAGGAGATCTACGTGGTGGCGGAGGGCGAGACGCTGCACAGCATCAGCGACAAGTGCGGCGACCCTCTCATCCTGGAGCGGAACCCGCACGTGCACGACCCCGACGACGTCTTCCCCGGCCTCGTCATCCGGATCACGCCGTCCAAGCCCAGGTAG
78	122	541	419		1	cr11		YTVQKGETLWDVAVQHGVSMRTIKELNKLSGKEPLLKEGQQLLV	MRALSPPLPSRLRASVSSAVGAHQPRHELCANGMRAAPACVGAAAAPERQSGGRSAGRSLTAARATAKADPTPAIVNYTVQKGETLWDVAVQHGVSMRTIKELNKLSGKEPLLKEGQQLLVPASGISQLAVMEAPATTTPVLGSVPARGMWVGSEYVRLATISDARQLYLSQCDRANSQNTLLVLYAPWCPHCREMEDELERLAEGLSHEQNVRVVAVNGDSPEGRIFSREVLGVAYYPSIISFPEHSRTFYKYKGRQRDAESLLRFLNMTCCSRAREDQMWTLRPAGTRSTVAALPGASTFLPIGMSPSALAAGVGSAALALVGIAAFLRTRRPMQSDVVAELDSSVGRMLGLLLRALGTRVALVLGLGRNEEAQAAAAVVAAVPAAPAADATAASVP…	ATGCGTGCGTTGAGCCCGCCGCTTCCGTCGCGGCTCCGGGCCAGCGTAAGCTCTGCCGTTGGAGCACACCAGCCACGCCATGAGCTCTGTGCGAATGGCATGCGTGCGGCGCCAGCGTGTGTGGGCGCAGCGGCGGCCCCCGAACGGCAGTCCGGCGGGCGCAGTGCAGGCCGCAGCCTGACCGCTGCTCGCGCGACAGCCAAGGCGGACCCCACGCCCGCCATCGTGAACTACACGGTACAGAAGGGCGAGACACTATGGGACGTAGCTGTGCAGCACGGCGTGTCCATGCGCACCATCAAGGAGCTCAACAAGCTGAGCGGCAAGGAACCCTTGCTCAAGGAAGGGCAGCAGCTGCTGGTACCGGCGTCCGGGATATCGCAGCTGGCGGTGATGGAG…

## Sheet: plantLysMn
LysM start	LysM stop	lengths	othermotif	#ofmotif	name	accessID	lysm_motif	aa	cds
76	119	221	F-box	1	AtLysMn1		HRICRGDSVTSLAVKYAVQVMDIKRLNNMMSDHGIYSRDRLLI	MALYCRDTLIIIFQKLTVADLARASCVCKVWNSVATEDDLVVSAFTAPWRIKELVGRPASVSFWRDNGIWKFAISHRICRGDSVTSLAVKYAVQVMDIKRLNNMMSDHGIYSRDRLLIPISNPEILANTTCYVELDKYAKREVAVLYLEGAPKREQPVPGTNQQSNLSADGKRRLIESLRRSMQVDDGTALYYLAIAEGDPRSALSEFSADLRWERQAGLN	ATGGCGCTTTATTGCCGTGATACACTAATCATCATCTTCCAAAAGCTCACCGTCGCCGATCTAGCGCGTGCGAGCTGCGTCTGTAAGGTTTGGAATTCTGTAGCCACAGAAGACGATCTTGTTGTATCTGCTTTCACGGCTCCATGGCGGATCAAAGAACTTGTTGGAAGACCAGCTTCTGTTTCGTTTTGGAGAGATAACGGAATCTGGAAATTTGCTATTTCTCATCGGATTTGTCGTGGTGATAGTGTGACTAGCCTCGCCGTCAAATACGCCGTTCAGGTTATGGACATAAAGCGGCTAAACAACATGATGAGCGACCATGGTATTTACTCAAGAGACAGACTGCTTATCCCAATAAGCAATCCTGAAATTCTCGCAAACACTACGTGTTATGTT…
80	123	409		1	AtLysMn2		HRISKFDTLAGVAIKYGVEVADVKKMNNLVTDLQMFALKSLQI	MFMDRERRSSGRNGTPEYSNGKFRDDNGFGFLDRLENCREKSPPRSKILRIPSPTSSPPPSSSSPPFHGSNSPDRGYIEHRISKFDTLAGVAIKYGVEVADVKKMNNLVTDLQMFALKSLQIPLPGRHPPSPCLSNGSLNHGEGCSCHEPESPNHSEQEVFDSFQSLRLKSSEKKVSPAMYSLQGYYGLKPADRTVSDGGCFEMGNYKTETSHHIFNNGDNGYLRPFPSTNTPLNHHRKSRSLVNALIEEVNQSPDNNTQEPTSDKFMRRRQKSEADFSSRTPELVLKEENGSSNGGFLSIAGKGLALRSKASSRTNLAAESENGNFNPVSMNLMDAPVSDSFSSVRKSSSASSLQDPDGNSNNGSLSLWPTSKWSLKPDLLTPAAITSSIFDGLPKPL…	ATGTTTATGGATCGAGAGAGACGGAGTTCTGGTCGTAATGGGACTCCTGAATATAGCAATGGCAAATTCCGAGATGATAATGGTTTTGGATTCTTAGATCGATTGGAAAATTGCCGTGAGAAGAGTCCTCCTAGATCGAAGATCCTTCGGATCCCGTCTCCGACCTCGTCTCCTCCACCTTCTAGCTCTTCTCCGCCATTTCATGGTTCCAATTCGCCTGACCGTGGATATATCGAACACCGCATCTCCAAGTTTGATACTCTCGCCGGCGTTGCCATCAAATACGGTGTTGAGGTTGCAGATGTGAAAAAGATGAATAACCTTGTTACTGATCTTCAAATGTTTGCTCTCAAGTCTCTTCAGATTCCGTTACCTGGGAGACATCCTCCTTCTCCATGT…
72	115	390		1	AtLysMn3		HRVSKFDTLAGIAIKYGVEVADITKLNGLVTDLQMFALESLRI	MLTERGRRISGFNGSFEFSNRKFRGYGFVDRSQGFHERSPSRSCSVSKILRITPPTSSPPSSASTCAGYIEHRVSKFDTLAGIAIKYGVEVADITKLNGLVTDLQMFALESLRIPLPGRHPPSPCLSNGSLNHGEDWSEQASSSASNGNHQDVFDSFQSLRLNHSEKKISPAMNSLQGYYGLKPKNRRASEGFGMAVYKNEASQLQDNDQYLTPFPATSTPLSHHRKSRSLVDAVIAEVNQSPNPSKAGGGEVNSTDKPMRRRQKSEADFSSRAPELLLKEENRSSSGAFSAIAGKNLALRSKASSRANLSAETRHLNSIPINLMDAPVGDSFSSVRKSVSASSLQEPNCNSNGSSLWPTSKWTLKPELLTQVAMASSIFDGLPKPLTGRRNKKAVD	ATGTTGACGGAACGAGGAAGGCGAATTTCTGGTTTCAATGGGAGTTTCGAATTTAGCAATAGAAAATTCCGTGGTTATGGATTCGTAGATCGATCTCAAGGTTTCCATGAAAGGAGTCCTTCAAGATCATGTTCTGTTTCGAAAATCCTTCGTATCACGCCACCAACCTCGTCTCCACCGTCTTCGGCTTCTACATGCGCTGGTTATATCGAACACCGGGTCTCCAAGTTCGATACTCTCGCCGGCATTGCCATTAAGTATGGCGTTGAGGTTGCAGATATCACGAAGCTGAATGGGCTTGTAACTGATCTTCAGATGTTTGCTCTTGAGTCTCTCCGAATACCATTACCTGGAAGACATCCTCCTTCCCCATGCTTATCTAATGGCTCTCTAAATCAT…
116	159	254	F-box	1	cr170846		HEVARGDSPTSLAVRYGVSVTAVKRLNNLISDHSLLSRSAVYI	MLHWKPQSRREPLVTFWPKSKTNPQPPPNKGNDASQPEPAPPRLEHLSLELVLTCLEPRELAKCRVVCREWHEAATSPEVRRSCFMTHWRLGGLVGEPRNASLLDTATLGHFVSRHEVARGDSPTSLAVRYGVSVTAVKRLNNLISDHSLLSRSAVYIPVPNAACLAGAHVLFEYCRNACRELLVLEASKLRDKLVALLGRSLHVDEHTARYYLAEAGWCPKKAVAMCEQDLAWESRAPGSSRRRRGPIRPVDD	ATGCTGCACTGGAAGCCCCAGTCCCGGCGAGAGCCGCTTGTCACGTTTTGGCCCAAGTCGAAAACGAATCCGCAACCTCCACCAAATAAGGGCAACGATGCGTCGCAACCGGAGCCGGCACCACCGCGTCTAGAGCATCTGTCATTGGAGCTGGTGCTTACGTGCCTGGAGCCCCGGGAGCTAGCAAAGTGTCGCGTCGTGTGCAGGGAGTGGCACGAGGCTGCCACCAGTCCCGAGGTCCGGCGCAGCTGCTTCATGACGCACTGGCGGCTGGGCGGCCTGGTGGGCGAGCCGCGCAACGCCTCGCTACTGGACACCGCCACGCTGGGCCACTTCGTGTCGCGGCACGAGGTGGCTCGCGGCGACAGCCCCACCAGTCTGGCGGTGCGGTACGGCGTG…
2	39	237		1	cr171141		DTLAGLAIKYNVSVGDIKRANGLLSDSAVYGRGTILI	MDTLAGLAIKYNVSVGDIKRANGLLSDSAVYGRGTILIPSGHLPIGEELQRICAQVLAGVNRDPVLHAEQAQHPASSALGRIATTLNVVNGQSYPADMPLSEAAFYAMCQCGGCGPMDPNGLCNRNLQPIELELTDRSSEGTYFPPASAGPTRQHDAATVAKVKEAANQPVLARTSGNGSGMGGFGAAADAVLSSARGRKGSASTLLGRAPFEGGAGSSVAGGSGAYVKTKHGGKAD	ATGGACACGCTGGCTGGGCTAGCAATCAAGTACAATGTGTCGGTTGGGGACATCAAGCGCGCCAACGGCCTGCTCTCGGACTCAGCAGTGTATGGGCGGGGGACAATTCTCATCCCCTCTGGGCATTTGCCAATCGGGGAGGAGCTTCAACGGATTTGCGCTCAAGTGCTGGCGGGGGTGAACCGCGACCCAGTGCTCCACGCCGAGCAGGCGCAGCATCCCGCCTCCTCTGCGCTCGGACGGATAGCAACCACACTCAACGTTGTCAACGGGCAATCCTATCCAGCGGATATGCCCCTCTCGGAGGCGGCCTTCTACGCCATGTGCCAATGCGGGGGCTGTGGCCCCATGGATCCCAACGGGCTCTGCAACCGGAACCTCCAGCCCATCGAGCTGGAG…
121	161	260	F-box	1	GmLysMn1a	Gm0208x00023	HHITRGDTVASLAVKYSVQIKRLNNMMSDHGIYSRERLLI	MGCCCDEDDGDIFRHLMNSNFPSSSSTSATTTSSCTVISPMNSHFSALSSTDILRLIFDNLPIPDLARASCVCRLWNSVASQRDMVTRAFVAPWKLNDVVGNPLSGSFWRDNSLAKFAVSHHITRGDTVASLAVKYSVQIKRLNNMMSDHGIYSRERLLIPISNPDILINRTCFIELDVYAKREVAVLYPNDLPDRRTAYVSNRISSEESNKKVLESLKRSMHVDNETAQYYWSVANGDPRAAFAQFSADLKWDWQAGHS	ATGGGTTGTTGTTGCGACGAAGACGACGGTGACATTTTCAGGCACCTCATGAATTCCAATTTCCCCTCATCTTCCTCCACCTCCGCCACCACCACCTCTTCTTGCACCGTGATTTCACCGATGAATTCTCATTTCTCGGCGCTCTCCTCCACCGACATCCTCCGCCTCATCTTCGACAACCTTCCAATCCCCGATCTCGCACGTGCCAGCTGCGTGTGTCGTCTCTGGAACTCCGTGGCCTCCCAGCGGGACATGGTAACGAGAGCCTTCGTCGCCCCTTGGAAACTGAACGACGTCGTCGGCAACCCACTCTCTGGAAGCTTCTGGAGAGACAACTCCCTCGCCAAATTCGCCGTCTCCCATCACATTACTCGCGGCGACACCGTTGCCAGTCTCGCC…
118	161	260	F-box	1	GmLysMn1b	Gm0085x00247	HRITRGDTVASLAVKYSVQVMDIKRLNNMMSDHGIYSRERLLI	MGCCCDEDDGDIFRHLMNSNFPSSSSSTSSSCTVISPMNSHFSALSSTDILRLIFENLPIIDLARASCVCRLWCSVASQRDMVTRAFVAPWKLNDVVGNPLSGSFWRDNSLAKFAISHRITRGDTVASLAVKYSVQVMDIKRLNNMMSDHGIYSRERLLIPISNPDILINRRCFIELDVYAKREVAVLYPNDVPDRRTTYVSNRISSEESNKKVLESLKRSMHVDNETAQYYWSVANGDPRAAFAEFSADLKWDWQAGHS	ATGGGTTGTTGTTGCGACGAAGACGACGGTGACATTTTCAGGCACCTCATGAATTCCAATTTCCCCTCTTCTTCCTCCTCCACCTCTTCTTCCTGCACTGTAATCTCACCGATGAATTCTCATTTCTCTGCGCTATCCTCCACCGACATCCTCCGCCTCATCTTCGAGAACCTTCCAATCATCGATCTCGCACGTGCGAGCTGCGTGTGCCGTCTCTGGTGCTCCGTGGCCTCCCAGAGGGACATGGTAACTAGAGCCTTCGTGGCACCTTGGAAACTGAACGACGTCGTCGGCAACCCACTCTCTGGAAGCTTCTGGAGAGACAACTCCCTCGCCAAATTCGCCATCTCCCATCGCATTACGCGCGGCGACACCGTCGCCAGCCTCGCCGTCAAGTAC…
28	71	354		1	GmLysMn2	Gm0150x00122	HQVSKLDTLAGVAIKYGVEVADIKRMNGLATDLQMFALKTLKI	MSPSNGLQNGGGGGGNGVSYIEHQVSKLDTLAGVAIKYGVEVADIKRMNGLATDLQMFALKTLKIPLPGRHPPSPSPGPHEEPTKSGDASSERKPLRIGQSAMKEPLQSLRLKPPQPNISPAMSILQKFYGLKSSNSRDTLNGTEMAVYSSSTSDHSNGEWLPKALPISDLPSASNDYPRSTNLVYDLLTGDDEYVPLAEIGDAGAEKSDEKSVRRRQKAEVDNGASTPEKIMKEGNGNGSNGFSSTGKTLAMRPKSASRAALFPESESGWLDSIPVGLGESIFTDGFSGVRKSSSASSLREQEKNNSAAAWPPAIWGLKPDLQAAISKPIFDGLPIPISGRRSKAALD	ATGTCGCCGTCAAACGGGTTGCAGAACGGCGGCGGCGGCGGTGGTAATGGGGTGAGTTATATAGAGCACCAGGTTTCAAAACTTGACACTCTTGCTGGTGTGGCAATCAAGTACGGTGTTGAGGTAGCTGACATCAAAAGGATGAATGGGTTAGCCACAGATCTTCAAATGTTTGCACTGAAGACATTGAAAATTCCATTACCAGGACGTCATCCGCCATCTCCTTCTCCTGGTCCACATGAAGAACCTACAAAATCAGGAGATGCTAGCAGTGAGAGGAAACCCCTACGCATAGGTCAATCTGCCATGAAGGAACCTCTCCAGTCCTTAAGACTGAAACCACCTCAACCGAATATTTCTCCAGCTATGAGCATTTTACAGAAATTCTATGGCCTCAAA…
44	87	354		1	GmLysMn3	Gm0049x00372	HRVSKFDTLAGVAIKYGVEVADIRKMNNLVTDHQMFALKTLHI	MERENWREHINSNGNYYDDDGVERSPAKPSSLSSSPPRLAYIDHRVSKFDTLAGVAIKYGVEVADIRKMNNLVTDHQMFALKTLHIPLPGRHPPSPCLSNGSSTPGHGNYDHSPPSQAHHDLLDSFESLRIKSSERKVSPAMNSLQGYYGLKGTPSPSEDGPFPRNLPMSDRRLSRHRKSRSLVNVILEEIMQKSDDAPAAETREINSNKWNDKLGQGHQKSVADFTRIPELLLREDNSSSGVLSSRIGKGLALRQKAANRTAATIDSEPIGLNPAVLGMGDTSLNDGSYGVRKSSSTSCLQDQDTSGSSSIWPTSMWSLKPDLQALSSAAIGKPIFDGLPKPITGRKNKAALD	ATGGAAAGGGAAAATTGGAGAGAACACATCAATAGCAATGGGAATTATTACGATGACGACGGAGTAGAACGAAGCCCTGCAAAGCCTTCTTCGCTGTCTTCATCGCCTCCCAGACTTGCTTACATCGATCACCGTGTTTCCAAATTCGATACCTTGGCCGGTGTCGCTATCAAGTACGGTGTTGAGGTGGCAGACATAAGAAAGATGAATAACCTTGTTACAGACCATCAAATGTTTGCACTTAAAACACTCCACATTCCGCTACCTGGAAGGCACCCTCCATCTCCTTGTTTATCAAATGGTTCCAGTACTCCAGGACATGGTAACTACGATCACAGTCCACCTAGTCAGGCACACCATGATCTGCTTGATTCATTTGAATCCCTGAGAATAAAGTCA…
23	66	349		1	GmLysMn4	Gm0150x00122	HQVSKLDTLAGVAIKYGVEVADIKRMNGLATDLQMFALKTLKI	MSPSNGLQNGGGGGGNGVSYIEHQVSKLDTLAGVAIKYGVEVADIKRMNGLATDLQMFALKTLKIPLPGRHPPSPSPGPHEEPTKSGDASSERKPLRIGQSAMKEPLQSLRLKPPQPNISPAMSILQKFYGLKSSNSRDTLNGTEMAVYSSSTSDHSNGEWLPKALPISDLPSASNDYPRSTNLVYDLLTGDDEYVPLAEIGDAGAEKSDEKSVRRRQKAEVDNGASTPEKIMKEGNGNGSNGFSSTGKTLAMRPKSASRAALFPESESGWLDSIPVGLGESIFTDGFSGVRKSSSASSLREQEKNNSAAAWPPAIWGLKPDLQAAISKPIFDGLPIPISGRRSKAALD	ATGTCGCCGTCAAACGGGTTGCAGAACGGCGGCGGCGGCGGTGGTAATGGGGTGAGTTATATAGAGCACCAGGTTTCAAAACTTGACACTCTTGCTGGTGTGGCAATCAAGTACGGTGTTGAGGTAGCTGACATCAAAAGGATGAATGGGTTAGCCACAGATCTTCAAATGTTTGCACTGAAGACATTGAAAATTCCATTACCAGGACGTCATCCGCCATCTCCTTCTCCTGGTCCACATGAAGAACCTACAAAATCAGGAGATGCTAGCAGTGAGAGGAAACCCCTACGCATAGGTCAATCTGCCATGAAGGAACCTCTCCAGTCCTTAAGACTGAAACCACCTCAACCGAATATTTCTCCAGCTATGAGCATTTTACAGAAATTCTATGGCCTCAAA…
47	90	357		1	GmLysMn5	Gm0075x00015	HHVSKFDTLAGVAIKYGVEVADIRKMNSLVTDHQMFALKTLHI	MERENWREHINSNSNGNYYDRFVCDYDNGERSPAKPSSPPRLGYIEHHVSKFDTLAGVAIKYGVEVADIRKMNSLVTDHQMFALKTLHIPLPARHPPSPYLSNGSSTPGHGNSDHSPPNQAHHDLLDSFQSLRIKSSERKVSPAMNSLQGYYGLKGTPSPSEDGPFPRNLPMSDRPLSHHRKSRSLVNVILEEIMEKSDDALAAETREVGSNKWNDKLGLRHQKSVADFIRIPELLLREDNSSSGVLPSRTGKGLALRQKAANRTTATTDSEPIGLNPAALGMGDASLIDGSSGVRKSSSTSCLQDQDNSGSSSIWPTKMWNLKPDLQALSTAAIGKPIFDGFPKPITGRKNKAALD	ATGGAAAGGGAAAATTGGAGAGAACACATCAACAGCAATAGCAATGGGAATTATTACGATAGGTTTGTGTGTGATTACGACAACGGAGAACGAAGCCCTGCAAAGCCTTCTTCGCCTCCCAGACTTGGCTACATCGAACACCATGTTTCCAAATTCGATACCTTGGCCGGTGTCGCTATCAAGTACGGTGTTGAGGTGGCAGACATAAGAAAGATGAATAGCCTTGTTACAGACCATCAAATGTTTGCACTTAAAACTCTCCACATTCCGCTACCTGCAAGGCATCCTCCATCTCCTTATTTGTCAAATGGTTCCAGTACTCCAGGACATGGTAACTCGGATCACAGTCCACCTAATCAGGCACACCATGATCTGCTTGATTCATTCCAATCCCTGAGA…
120	163	262	F-box	1	MtLysMn1	AC151426_14.4	HRIVRGDSVASLAVKYSVQVMDIKRLNNMMSDHGIYSRERLLI	MGCCCDEDDGDILRHLMNSSSSTSSPPPPPPPTSTIISPMNSHFSALSSTDTLQIIFQNLPIPDLARASCVCRVWNSVASQRDLVTRAFLAPWKLKDVVGNPISRSFWRDNSLAKFAISHRIVRGDSVASLAVKYSVQVMDIKRLNNMMSDHGIYSRERLLIPISNPNILVKRTCFIELDDNAKREVAVLYPDDVPDIKSSYVSNRISSEESNKKVLDSLKRSMQVDSETAQYYWSVSNGDPRAALAEFSADLQWGRQVGHS	ATGGGTTGTTGTTGTGATGAAGACGACGGTGACATTCTCCGCCATCTCATGAATTCTTCTTCATCCACCTCATCCCCACCACCACCACCTCCTCCCACTTCAACAATAATCTCACCAATGAATTCTCATTTCTCCGCTTTATCCTCCACCGATACTCTCCAAATTATCTTCCAGAACCTTCCCATCCCCGATCTCGCACGTGCGAGCTGCGTGTGCCGTGTCTGGAACTCGGTTGCCTCACAAAGAGACCTGGTAACCAGAGCTTTCTTAGCACCGTGGAAATTGAAGGACGTAGTTGGAAACCCGATTTCTAGAAGCTTCTGGAGAGATAATTCGCTTGCCAAATTTGCAATCTCGCATCGTATTGTGCGTGGGGATAGTGTTGCTAGTCTCGCCGTT…
302	345	349		1	MtLysMn2	AC175090_19.3	HAVAEAETCSSIVQKFNLLEAHFLEINPNINCVGIFVGQWVCV	MFSTPSNPLQNPKDNKNSPTASNTFSFPPLLPPPPMSIYKAKLSIKLDEENFLIWRLLVEPVIKGHRLHKFLTDSIISPNAGSVNSDWDETDQILFSWILSTLSESMLRRVIGCKTSKQLWDELHNFFKTRARAKVGQYRSELGSITKKSTETVSEYLLRIKILIDSLDFAERPVNLQEHIDAILEGLPKEYEAAVTCINAKSVSAPCTVQEIEYMLLVCEAWIEEKNKVQNNNKSDEFDLQSQLSVNGYNILGPPPIPLQSLMNSFLQRLQHINPSNSAAIWECSEEATCQVAVPTCDTIHAVAEAETCSSIVQKFNLLEAHFLEINPNINCVGIFVGQWVCVEGEVN	ATGTTTTCAACACCAAGCAACCCACTCCAGAATCCTAAAGACAACAAGAATTCCCCTACTGCATCCAACACTTTCTCATTTCCTCCGCTTCTTCCGCCGCCGCCAATGTCTATCTACAAGGCTAAACTTTCCATCAAACTAGATGAGGAAAACTTCTTGATATGGCGTCTATTAGTCGAACCTGTAATCAAAGGTCACAGGCTTCATAAATTCTTGACTGATTCTATAATCAGTCCCAATGCAGGCTCTGTTAACAGTGATTGGGATGAAACAGATCAGATCCTCTTTTCTTGGATTCTCTCCACTCTATCAGAATCCATGCTCAGACGAGTAATTGGATGCAAAACTTCAAAACAGTTATGGGATGAACTCCATAACTTCTTCAAAACTCGAGCACGC…
80	123	222	F-box	1	OsLysMn1		HTVRRGDTVPGIALKYSIQVTDIKRFNNMMSDHGIYLRERLLI	MEGGSNDFPGDLLRAVLQRLPPPDLARAACVCRLWRGVASDRAVLEAAFASPWGVRRVVGEPETRAFWRAASLARFALSHTVRRGDTVPGIALKYSIQVTDIKRFNNMMSDHGIYLRERLLIPISNPEILQGSTCYIEMDYNARREVAVFYPQGRPSGKAESSTNTAAAERRSRRILESVKRSLHTDDRTAAYYLSVTDGDPRAAMMEYSEDLRWERQQTGH	ATGGAGGGGGGGAGCAACGACTTCCCGGGGGACCTCCTGCGCGCGGTCCTGCAGAGGCTGCCGCCGCCCGACCTCGCGAGGGCGGCGTGCGTCTGCCGGCTGTGGCGCGGGGTCGCCTCCGACCGCGCCGTGCTGGAGGCCGCCTTCGCGTCGCCCTGGGGGGTGCGCCGCGTCGTCGGCGAGCCGGAGACGAGGGCCTTCTGGCGCGCCGCGTCCCTCGCCCGGTTCGCGCTCTCGCACACCGTCCGCCGCGGGGACACCGTCCCCGGCATCGCGCTCAAGTACTCCATCCAGGTGACCGATATAAAACGTTTCAACAACATGATGAGCGACCATGGGATCTACTTGAGGGAGAGGCTTCTGATACCGATCAGCAATCCTGAAATTCTTCAGGGTAGC…
38	81	340		1	OsLysMn2		HQVSRMDTLPGLAIKYGVEISDIKRANSLMTDSQMFAHKMLLI	MGISHPLSDDFDASPVLSPPPPPSSCCPPAHDDHYLEHQVSRMDTLPGLAIKYGVEISDIKRANSLMTDSQMFAHKMLLIPLPGRPMPSSVRLNGSGQKMKRAWAPNNQQNRDVTDSLDSSNYNSSKQQMSLAMSTLQSYYGLTPQNGAMTDAGTEMSLYSKGSLERINSETLVTSSRLPDTHNTDRSRNSEDTSNGFSATNGASGAKINGTAKAKQDGSIRRRQKVEADQVSNTTDTQDDVFTDPIKMTKSLLPRPISSIRQNMDTSNPESSLKSNGSFLSGFRSVRKSPSTPNFADAENGISMWSSSAWTFNHESFTRPLLDGLPKPTAPRRTKAALD	ATGGGGATCTCCCACCCGCTGTCCGACGACTTCGACGCTTCTCCCGTGCTCTCGCCGCCGCCGCCGCCGTCCTCATGCTGCCCCCCCGCCCACGACGACCACTACCTTGAGCATCAGGTTTCCAGGATGGACACGCTCCCCGGCCTCGCCATCAAGTACGGCGTCGAGATATCTGACATCAAGAGGGCAAACAGTTTGATGACTGACAGCCAGATGTTCGCACACAAAATGTTGCTCATACCTCTACCAGGAAGACCCATGCCATCCTCTGTAAGGCTCAATGGTTCTGGTCAGAAAATGAAGAGAGCGTGGGCTCCAAACAATCAGCAAAACAGAGATGTTACGGATTCGCTAGACTCATCCAACTACAATTCTTCTAAGCAGCAAATGTCACTCGCC…
70	113	368		1	OsLysMn3		HRVGKLDTLAGIAIKYGVEVADIKRLNGLSTDLQMFAHKTLRI	MSRPHLPKDDHAFANGFLFDGVARRPGEIEEAAAFAAAADVAITIAAEQSGSPSSSTAPPMSSCGQYMLHRVGKLDTLAGIAIKYGVEVADIKRLNGLSTDLQMFAHKTLRIPLPGRHPPSTYQQNGSYEGDDRECTPPRRLHDDILDSVLRTPKHKASPAMSLLQGYYGLTPPPKKDTTHEGTEMAVYRKGKSVFLDDDPWFGEPPDSDPFPFQHRKTRSLAIGSSLLNGETEENGDSEKLIRRRQKADGELLPREENGSSAVLARAGKGLALRPKSGSRQDLNKSQQNLIALAEPSFGDGLHAVRKSSSTPEFQEPESNSSSTSSSIWSTSKWTLKPDAFTLPLPLPLFDNIPKPIAAWRNKAARD	ATGAGCCGCCCCCATTTGCCCAAAGACGACCACGCCTTCGCCAATGGGTTCTTGTTCGACGGCGTGGCCCGCCGCCCCGGCGAGATCGAGGAGGCGGCCGCCTTCGCCGCCGCCGCCGACGTGGCCATCACCATAGCCGCCGAGCAGTCCGGGTCCCCCTCGTCGTCCACGGCGCCGCCGATGTCGTCGTGCGGGCAGTACATGCTCCACCGGGTGGGCAAGCTCGACACCCTCGCCGGGATCGCTATCAAGTACGGCGTCGAGGTAGCGGACATCAAGAGGCTGAATGGCCTATCAACTGACCTCCAGATGTTTGCGCACAAGACGCTGCGGATTCCGCTCCCCGGGAGGCATCCTCCGTCGACTTACCAGCAGAACGGTTCATATGAGGGTGATGAC…
59	102	346		1	OsLysMn4		HRVCRFDTLAGVAIKYGVEVADVKRVNGLTTDLQMFAHKTLRI	MGVPSAPAPDAHRRGVFLLSVGAGGGGAGTAVVEVEVEHPHSLSLSPPPMSSCGRYILHRVCRFDTLAGVAIKYGVEVADVKRVNGLTTDLQMFAHKTLRIPLPGRHPPAATATATAPSHPPPSSSPAATHRPREWATRRPPKNSALDPLLKPPQSTVAPSMDLLQNYYGLARPPKGDPENEGTEMATYSIGQHTKARSLSTGFSLVNGEVDDAEKPIRRRQKSDAEFSTREGNSGGVLMKAGPGLALRPKSGSRPEINNSQQDLVATAVPSYGDGLQAVRKSSSTPEFQDSDNSIASVWLKSKWNLKPDAFTLPLPILLLDSIPKPIFDTFPKQIAAWRNKAARD	ATGGGCGTCCCCTCCGCGCCCGCGCCCGACGCCCACCGCCGCGGCGTCTTCCTCCTCTCCGTCGGTGCTGGTGGCGGCGGCGCCGGGACTGCGGTGGTGGAGGTCGAGGTGGAGCACCCGCACTCGCTCTCCCTCTCGCCGCCGCCCATGTCGTCCTGCGGCCGCTACATCCTCCACCGCGTCTGCAGGTTCGACACCCTCGCCGGCGTCGCCATCAAGTACGGCGTCGAGGTGGCGGATGTGAAGCGGGTGAACGGCCTCACCACCGACCTCCAGATGTTCGCCCACAAGACGCTGCGGATTCCGCTCCCCGGTAGGCACCCACCCGCCGCCACCGCCACCGCCACCGCGCCATCCCATCCTCCTCCCTCCTCTTCCCCTGCCGCCACCCATCGTCCC…
87	133	422		1	PpLysMn2		YTVKAGDSLSKIAKLELGDSSKWNQIYKLNQKVIGKDPNAIKPGQK	MNKLNDFLVMKTPLRFVISEAGINVPVFVASHQTTFRGGEPGDVYFDITLRTWRELKVAKTAGSGTSGGTAVNKKQRTDMKEKNKTYTVKAGDSLSKIAKLELGDSSKWNQIYKLNQKVIGKDPNAIKPGQKLDKYDLTPLVEAINLRDSLEQIAYQGTVNLVVTPDLPPIAPGMAIRISGIPYGKKDYVTLLHPAVVWEVETTNNGMKRMTITLYDRTIYLDKSEDEYLFPAKQTATQRFKKYASDWNLKIAKLPDTGKELGRAVYRTQSLYASMFADLRATAKAGGKLYHPRMIASGLELYELGTNPDVYVLEAVTDTMQTRTLEGAATKVKVLATAASETGKEVPSKVLAIEEKDVAKYGQLQAIIQDDEVKNGAAARELARSKLRGIQETITVNA…	ATGAACAAACTGAACGATTTTTTGGTGATGAAAACCCCGCTCCGGTTTGTCATCAGCGAAGCCGGGATCAACGTGCCCGTGTTCGTGGCCTCCCATCAAACGACGTTCCGGGGAGGGGAACCGGGGGACGTGTATTTCGACATCACGCTCCGCACGTGGAGAGAGCTTAAGGTGGCGAAAACGGCTGGCAGCGGCACCAGCGGCGGGACGGCGGTCAACAAAAAGCAGCGCACCGACATGAAGGAGAAAAACAAAACCTACACGGTCAAGGCGGGGGACTCCCTTTCCAAAATCGCCAAACTGGAGCTCGGCGACAGCTCAAAATGGAACCAGATCTACAAGCTGAACCAGAAGGTGATCGGCAAGGATCCGAACGCCATTAAGCCGGGGCAGAAGCTG…
120	163	261	F-box	1	PpLysMn1		HALQRQDTIAGLAVKYGVQVQGIRRVNNMMSDHGIHSRERLLI	MGGSHARFRERVVDKASYFTNAQEKGKQIEGFENRIFPNQKVEGNASAFTDDLWRIILELLPVTALGQAACVCRLWHTIATEPAVLAAAFMAPWGLNKVVGTPLSKTFWRGQLGQFVISHALQRQDTIAGLAVKYGVQVQGIRRVNNMMSDHGIHSRERLLIPVSRPELLVGQTCFIEMDAHAKREVGVLYLDGSKPNRKDAARAEARAQRRLKTEVMESLKRSMRVDDSTAQYYLALAEGDVRGALQEFSEDLQWERTAQ	ATGGGAGGAAGTCATGCTAGGTTTCGAGAAAGAGTTGTAGATAAGGCAAGCTATTTTACAAACGCTCAAGAAAAGGGTAAGCAAATTGAAGGTTTTGAGAACAGAATTTTTCCGAATCAAAAGGTTGAGGGCAACGCTTCAGCTTTCACGGATGATTTATGGAGGATAATCTTGGAGCTCTTGCCAGTCACTGCGCTGGGGCAGGCTGCATGTGTGTGTCGCCTTTGGCACACCATCGCAACTGAGCCTGCTGTGTTAGCAGCTGCGTTCATGGCACCTTGGGGACTGAATAAGGTTGTTGGAACCCCGCTTTCCAAAACCTTTTGGCGCGGCCAGCTAGGACAGTTTGTTATATCTCACGCACTGCAACGTCAGGATACAATTGCAGGCTTGGCTGTG…
331	374	679		1	PpLysMn3		HTVSKLDTLAGVAIKYGVEVADVKRLNGLTTDLQMFALKTLRI	MVALILFLPKLRKNVTDRLVLDPLIKPSASTVQLPFSNVMEISDSFQLHVPAHKSPSRGCRSWERATIAKRNYRKPDTQMPANTVGESSNLLTTSLQSHHLPSGRKKQLYPVTIRSGHSEAANRQKRENRDEYAPEAQMMLCGIRILEHARKRTGLDAGGIECGGRHEDRWLITRRSPQQPHKRSSRSTHLPPDPPIPPSSSDEAPAITYSQTRPADEYRSLAGCPFCGWGIASRMVLGVANCYSGTESEEDKVRFVCETYAGRGDLGGSGQMFGLRRPLEVVQVLRICACFGVGVSANLKLRFLIFPSREDPSQSSSDANTSGSAVYIEHTVSKLDTLAGVAIKYGVEVADVKRLNGLTTDLQMFALKTLRIPTPGRHPPTTASADSSNSRWETLTSR…	ATGGTAGCATTAATTCTCTTTCTGCCAAAACTTAGGAAAAATGTCACCGATCGCCTTGTTCTCGATCCATTGATAAAGCCTTCTGCTTCAACTGTTCAACTTCCTTTCAGCAATGTCATGGAAATTAGTGATTCCTTTCAACTGCATGTTCCTGCACATAAATCACCGTCAAGAGGTTGTCGTTCCTGGGAGCGGGCAACCATAGCGAAGAGGAATTATCGGAAACCCGACACCCAAATGCCAGCAAATACAGTGGGCGAGAGTAGCAATCTACTCACTACGTCTCTTCAATCCCACCATCTTCCAAGTGGGAGGAAAAAGCAGCTCTATCCAGTGACGATTCGAAGCGGGCACTCGGAGGCCGCAAATAGGCAGAAACGCGAAAATCGGGACGAGTAC…
212	255	533		1	PpLysMn4		HTVTRLDTLAGVAIKYGVEVADVKRFNGLTTDLQMFALKTLRI	MADRFGFQKIQKPSGSGNKNLRTEHDMAQLRRSAADENEAESRMINAEFVGDGSSLSCECTAELGWAAIRGNASAREGGIRVCSSFGVVAGGGMVAHAERFGCGINVLELKCSCSLASHFRNAKRICGGMVVMWRGKSLCRCMIELLAREGFPVNFPDEDSWGKVAAASFLVTLVTEKDCSRAGMPSSSAMTERLPSNTEASTSNSAAYIEHTVTRLDTLAGVAIKYGVEVADVKRFNGLTTDLQMFALKTLRIPTPGRHPLSAVLSNPSQSRCDDFAPSVRPYRAGSCDVNLPGSGMLKPWEKTQDTPTMDLLRSYYGLPSSSGRVGEGLEMTTLYSDRAIDLDDEVFLPMFRPPHIADSQKHCSGDYRTNRCGYVRESCNNLLDSCWSAKASGSTES…	ATGGCTGATAGGTTCGGATTTCAAAAAATCCAGAAGCCGTCTGGTTCTGGAAACAAAAACCTTCGTACAGAACACGATATGGCGCAACTACGGCGCTCCGCTGCAGATGAAAACGAAGCAGAGTCACGGATGATAAATGCGGAGTTTGTGGGTGATGGAAGCTCTTTGAGTTGCGAATGTACAGCGGAGTTGGGTTGGGCTGCAATTCGAGGCAATGCGAGTGCGAGAGAAGGTGGTATTCGGGTTTGTTCGAGTTTCGGGGTAGTCGCTGGTGGTGGTATGGTTGCGCACGCTGAACGCTTTGGTTGCGGGATTAATGTTCTGGAGTTGAAGTGCTCGTGTTCGTTAGCTTCGCATTTTCGTAATGCTAAGCGGATCTGTGGCGGGATGGTCGTGATG…
				1	PpLysMn5		HVKQGDNLTKIARKTGKNSWHDIADRNPNLRNPDLIYPGDKLKL	MHALKQEYEGCNLQTSTIARVQSRVHHPKVVYFRTERGSNEISGEQQTIPATLTQKTKTCSDAANYISSQRGNIWSRLHVLTNQQRGRGDTRGCGESMKRRHRTLPHVASPLTSQLPKGHAVNVGRRVLCPIASHLITAPPFSFSPFVPLLFPNSFSLVQVSRIRPKSSSTPECQHQLRSHSTPTCLYPFAWVNKFLTSRANGQVSRDDLNRYNLEPGVAEETYNKVHHDLDVAAAKRKPIVTESKYKVKVAEPGVDSLHLEDHEHIGSHVDQKKNETKSVSKSSYEMHSSKSQTQEKPKSKPSTAETQKGQFIAKPDVYNDKSRGEPDDDNKGGFSWFPWLAGAATIAGIVAGAMYVKKKNPDADQRVRRVIEDGDHRVKEFIGSGEQRVKDLIGGGK…	ATGCATGCTCTGAAACAAGAGTATGAAGGCTGTAACTTACAAACTTCAACCATTGCAAGAGTACAAAGCAGAGTCCACCACCCTAAAGTGGTTTACTTCCGAACAGAAAGGGGCAGTAATGAAATATCTGGAGAGCAACAAACAATCCCTGCAACGCTGACACAAAAAACCAAAACTTGCAGCGACGCTGCAAACTATATTTCTTCCCAGCGTGGCAACATCTGGTCACGCCTCCACGTCTTGACAAATCAGCAGCGCGGGCGTGGCGACACGCGTGGTTGCGGAGAGAGCATGAAACGAAGACACCGCACACTCCCGCATGTGGCATCGCCCTTGACAAGTCAGCTGCCAAAAGGGCATGCGGTGAATGTTGGCCGACGAGTCCTTTGCCCAATTGCG…
				1	PpLysMn6		YFIKEGDTLTAIAKRFNTTISRLAGDNGIDNVDMLLP	MELSVGSVSLSTLMNETLTSRTALVHISRATSVCRVSASGRRHFPSSERSSFAHGGRGHLSWSNFPEDIVGLGCRLCIKGQKKSSTLHNSRWNASASGEFTGTSFEATASSARDDLKNEDPVVYFIKEGDTLTAIAKRFNTTISRLAGDNGIDNVDMLLPGEKLVIHFPFERTRQIPFRAMPETSVATSKMLAKAPAKLVKELNTATTSGYDTAPSYSHVGGFSPIPSGIMAQVIIPLLLIAPVVGFCVRCAVDYIQERIQKEIEAKHAELESYRSRRRPKVNRWQGILDEDRMEALGHEEAAAASAALDDYRFLDEQQIPTGYASIRAMNEDSVANESEDEQKHRHMKDYEDIRKSYAELETTYKKFLLDSGLSRSGYWRGSVTQLQEEH	ATGGAACTCAGCGTAGGATCTGTATCATTGTCAACTTTGATGAACGAGACATTGACTTCCCGAACGGCGCTTGTACATATATCCCGAGCAACTTCAGTATGTCGAGTTTCTGCTTCTGGACGGAGACATTTTCCTTCTTCAGAACGGTCATCTTTTGCTCACGGCGGAAGAGGTCATCTGAGCTGGAGTAACTTTCCTGAAGACATTGTAGGGCTTGGTTGTAGGCTTTGCATTAAAGGCCAAAAGAAGTCGAGTACCTTGCATAATTCTAGATGGAATGCAAGTGCATCGGGGGAATTTACAGGAACAAGTTTTGAGGCTACAGCCAGCAGTGCAAGAGACGATCTGAAGAATGAAGACCCAGTTGTGTACTTCATCAAAGAGGGCGATACACTAACA…
83	126	164	F-box	1	PtLysMn1		HKIAREDSVTSLAKKYSVQVRDIKLLNNMTSDNGIYSMERLLI	MDSHVSLASFTCRDTLIMILRKLGARDLARASCVCKLWRDMASDDAIVRPAFMEPWKLKEIVGEPVSGSFWRENGIWKFAISHKIAREDSVTSLAKKYSVQVRDIKLLNNMTSDNGIYSMERLLIPIINPNSLINGICYIELDTYAKREVLVLYPGGQPDKKLM	ATGGACTCCCACGTGTCACTCGCATCCTTCACATGCAGGGACACGCTAATTATGATCTTACGAAAGCTTGGAGCTCGAGACTTGGCACGTGCAAGCTGTGTTTGCAAGCTGTGGAGAGACATGGCTTCTGATGATGCGATTGTGAGGCCTGCGTTTATGGAACCATGGAAGTTGAAGGAGATAGTGGGGGAGCCTGTGTCTGGGAGTTTTTGGAGAGAGAATGGGATTTGGAAGTTTGCTATTTCACATAAGATTGCTAGAGAAGATTCTGTTACTAGTCTTGCTAAGAAGTATTCTGTTCAGGTTAGGGATATAAAGCTTTTAAATAACATGACAAGTGACAATGGCATATATTCAATGGAGAGGTTGTTAATCCCCATAATCAATCCAAACAGTCTC…
83	126	223	F-box	1	PtLysMn2		HKIVKGDSVASLAVKYSVQVMDIKRINNMTSDHGINSRERLLI	MDSHVLLEVFTCRDTLIMILRKLGARDLARASCVCKLWRDMASGDEIVRPAFMEPWKLKDIVGKPVSGSFWRDSGIWKFAISHKIVKGDSVASLAVKYSVQVMDIKRINNMTSDHGINSRERLLIPIINPNLLINETCYIELDIHAKREVAVLYPEGKPDEKLMSKGSSSDHGKRRVIDSLKRSMQVDDGTAQYYWSISNGDPRAALTEFSADLRWERDAGLG	ATGGACTCACACGTGCTTCTTGAAGTCTTCACTTGCAGGGATACACTAATTATGATCTTACGAAAGCTTGGAGCTCGAGACTTGGCACGTGCAAGCTGTGTTTGCAAGCTGTGGAGAGATATGGCTTCTGGTGATGAGATTGTGAGGCCTGCTTTTATGGAACCATGGAAGTTGAAGGATATTGTGGGGAAGCCCGTGTCTGGAAGTTTTTGGAGAGATAGTGGGATTTGGAAGTTTGCTATTTCACATAAGATTGTTAAAGGGGATTCTGTTGCTAGTCTTGCTGTTAAGTATTCTGTTCAGGTCATGGATATAAAACGGATAAATAACATGACGAGTGACCATGGCATAAATTCAAGGGAGAGGTTGTTGATCCCCATAATCAATCCAAACCTTCTC…
44	87	138		1	PtLysMn3		IKARKRDTLISVANRYGVSASNLADWNDLKSSATLHAGQSLVA	MLIKAGSALMVPRGANVRADVAGHVADNGQISFAPEIVTRRTTIKARKRDTLISVANRYGVSASNLADWNDLKSSATLHAGQSLVAYLPVRASSGGNARAAKSTGTTRKVAVQPQNRNAKVSVTTAPRGGKPSKVKKR	ATGCTGATCAAGGCCGGCTCCGCGCTCATGGTGCCGCGCGGCGCCAACGTGCGTGCCGACGTGGCCGGCCACGTGGCCGACAACGGCCAGATCAGCTTTGCCCCCGAGATCGTCACGCGCCGCACCACCATCAAGGCCCGCAAGCGCGACACGCTGATCAGCGTGGCCAACCGCTACGGCGTCAGCGCATCCAATCTCGCGGACTGGAATGACCTGAAGTCCTCCGCCACCCTGCATGCCGGCCAATCGCTGGTGGCCTACCTGCCGGTGCGCGCCAGCAGCGGCGGCAATGCCCGGGCGGCCAAGTCCACCGGAACCACACGCAAGGTGGCCGTGCAGCCGCAAAACCGCAACGCCAAGGTGTCGGTCACCACGGCGCCGCGTGGGGGCAAGCCATCC…
89	132	408		1	PtLysMn4		HPVSKLDTLAGVAIKYGVEVADIKKMNGLVTDLQMFALKSLQI	MESNGSQHHHLHQDQNFRYSQFSNGGVYDYHDNHNDEIDQVLQFYSNYNKSEINGKGKGRIILPSPPSTTTATSSASTSSNVGSGFIEHPVSKLDTLAGVAIKYGVEVADIKKMNGLVTDLQMFALKSLQIPLPGRHPPSLFLSNGFDTPRLSSYEQTPPRGLQSDVFDSFQYLNPKSSQLKVSPAMSSLQGYYGLKPKDQKNTSKGFEMAVNRNGYSHHLEGGLYLKPSPASHPPLCLHRKTRSWVNELLDENNELVNKLFLDDAKEIESEKLVRRRQKSETDFTSIDSDLLIREENSGAAFSTITGKCLALRPKAGNRATKNVEAAGLISAQSGPRDVADGFPMVRKSSSTPSLNDQDSISSSIWPTSKWSLKPDLQALSASTITRPIFDGLPKPTT…	ATGGAAAGTAACGGCAGTCAGCATCACCATCTGCATCAGGATCAGAATTTCAGGTACAGTCAGTTTTCAAACGGCGGCGTTTATGATTATCATGATAATCACAACGATGAGATAGATCAAGTTTTGCAATTCTATAGTAATTATAACAAGAGCGAAATTAATGGCAAAGGGAAGGGTCGAATTATACTGCCGTCGCCACCATCAACTACCACAGCAACGTCGTCTGCTTCTACCTCTTCAAATGTTGGCAGCGGATTTATTGAACACCCGGTTTCCAAGCTGGATACTCTTGCCGGTGTCGCAATAAAATACGGGGTGGAGGTGGCTGACATAAAAAAGATGAATGGCTTGGTTACAGATCTTCAAATGTTTGCTCTCAAGTCACTCCAGATTCCATTA…
69	113	286		1	PtLysMn5		HVVKEGETLTSISKQYGVSIYSVAAANKNILDVDLVFEGQLLNI	MEVKLSHRRFSDLSLPRFHFPNPKTTFPSPSLKWWVNSKKHFTVLAERWRFHIQDISKGQSSTNPYLLHVVKEGETLTSISKQYGVSIYSVAAANKNILDVDLVFEGQLLNIPAAAPAGTQVYQIKKCESPSFDQLERLQNFMKIMDGVLNQKPFITVTTLRLPHAKATGYFLVLVPALAFCIRCIIGAFHTRARRNLGCQASNESRRHHDVPESKRWKHALSDIREPDNLDGEPILNSTGTSADQDQNSFEEVSHAYDKLEHEYQKFLSECGISNSGYWRGGSTG	ATGGAAGTGAAGCTTAGCCATAGACGATTCTCTGATCTTTCTCTTCCCAGATTCCATTTTCCAAATCCTAAAACTACCTTCCCATCTCCAAGTTTGAAATGGTGGGTTAACAGTAAGAAGCATTTTACCGTTCTTGCAGAGAGATGGAGATTTCATATTCAGGATATTTCAAAGGGTCAAAGCTCCACCAATCCCTACTTGCTTCATGTGGTCAAAGAGGGTGAAACATTAACTTCAATTTCCAAGCAGTATGGGGTGTCTATATATTCTGTTGCTGCAGCTAATAAGAATATATTGGATGTTGATCTTGTTTTCGAAGGACAGCTTCTTAACATTCCTGCAGCTGCCCCTGCAGGCACTCAAGTGTATCAGATCAAGAAATGTGAATCGCCTAGCTTT…
30	73	359		1	PtLysMn6		HQVSKRDTLAGVAIKYGVEVADVKRLNGLSTDLQMFALKTLLI	MSPSNSNIAISNGGGSGDSNSSTGKNYIEHQVSKRDTLAGVAIKYGVEVADVKRLNGLSTDLQMFALKTLLIPLPGRHPPSPILSNGSASPGGNDVDMTPPWPRHSNVLETLESLSLKSPQQKVSPAMSTLQNFYGLKSSKRKDSAEGMEMAVYRRGSLDYLNEGLLHRATPVSGPSYSNHRSINLADDFLSENGLAAEYNPLSEAREGEGEKSNEKFVRRRQKADADPRSGTTEKLLKEENNGGSRAFSPVTGKGLSMRPKSASRTSLGAESEPGWLNAMPVGLGDSIIADVSDGVRKSSSTPSLQDQENSYSSSVWPTSKWSLKPDLQALSTAAISIPIFDGLPKPISGRRSKAALD	ATGTCTCCTTCAAATAGTAATATTGCTATTAGTAACGGAGGAGGAAGCGGTGACAGTAATAGCAGCACTGGTAAGAATTACATAGAACATCAAGTTTCTAAGAGGGACACTCTTGCTGGTGTTGCCATCAAATATGGTGTTGAGGTGGCCGACGTCAAAAGGTTAAATGGGTTATCTACAGATCTTCAAATGTTTGCTTTGAAGACTTTGCTTATACCATTACCAGGAAGACATCCACCTTCTCCCATTTTGTCTAACGGTTCTGCTTCTCCAGGAGGAAATGACGTTGACATGACACCACCTTGGCCACGCCACTCGAATGTGTTGGAAACACTCGAGTCTTTAAGCCTAAAATCACCTCAACAGAAGGTTTCTCCAGCTATGAGCACTTTACAGAAT…
106	154	156	BON	1	PtLysMn7		HDVVRGDTLSAIAKKFYGDANKYPVIFEANKPMLSHPDKIYPGQKLRI	MGLFSFIKEAGEKLFGGSAAQAAEPAQDLNAKAAKAIETYIGTQNLGVSDVKVQFDGSQGKVTVLGTAPTQAAKEKVTLCCGNVSSVQSVDNQMTVTNPEPEAQYHDVVRGDTLSAIAKKFYGDANKYPVIFEANKPMLSHPDKIYPGQKLRIPAL	ATGGGACTTTTCAGTTTCATCAAGGAAGCCGGCGAAAAGCTGTTCGGCGGCAGCGCCGCACAGGCAGCCGAGCCTGCGCAAGACCTGAATGCCAAGGCCGCCAAGGCCATCGAGACCTATATCGGCACGCAGAACCTGGGCGTCAGCGACGTGAAGGTGCAGTTCGATGGCTCGCAGGGCAAGGTCACGGTGCTGGGCACGGCCCCCACCCAGGCGGCCAAGGAAAAGGTGACGCTGTGCTGCGGCAACGTCTCCAGCGTGCAGTCGGTGGACAACCAGATGACGGTGACCAACCCCGAGCCCGAAGCCCAGTACCACGACGTGGTGCGCGGCGACACGCTGTCGGCCATTGCCAAGAAGTTCTATGGCGATGCCAACAAGTACCCGGTGATCTTCGAG…
				1	SmLysMn1	fgenesh1_pm.C_scaffold_149000007	HPVTKSDSVAALAIKYKVQVSEIRRLNNMLSDHGIRARDRLLIP	MENGDAWRLILGKLPVPGLARAACVCRSWREFAADPAVIAAAFAAPWELKQLVGVPSTPSLWKASGLGCFAISHPVTKSDSVAALAIKYKVQVSEIRRLNNMLSDHGIRARDRLLIPVTSPCALRGKVCFIEMDLHSRREMAVIYPDGLGPLHDPKVAATSLKSTVFRSMKTSMRLDSETAQYYLALAGGNFKQALAELKGDLDWEERNLSPLW	ATGGAGAATGGCGATGCATGGAGGCTGATTCTCGGCAAGCTGCCAGTGCCCGGCCTCGCGCGCGCTGCCTGCGTCTGTCGCTCCTGGCGCGAATTCGCGGCGGATCCTGCCGTGATCGCGGCCGCATTCGCGGCGCCATGGGAATTGAAGCAATTGGTGGGCGTGCCGTCCACTCCCAGCTTGTGGAAGGCGTCGGGCCTGGGCTGCTTCGCCATCTCCCATCCAGTGACGAAGTCGGACAGTGTCGCGGCGTTGGCTATCAAATACAAAGTCCAGGTTTCTGAGATACGGCGCCTGAACAACATGCTGAGCGACCATGGAATCCGTGCGAGGGACAGGCTGCTTATTCCCGTCACAAGCCCTTGCGCTCTGCGAGGCAAGGTCTGCTTCATTGAAATG…
				1	SmLysMn2	estExt_fgenesh2_pg.C_1160035	HYVSKRDTLAGIAIKYGVEVADVKRLNGLSTDLQMFARKSLRIP	MVCSNFGFWGDCVLRFGSGRGPGRGAGRFSEDLMDLDGDASTSGGEGYIVHYVSKRDTLAGIAIKYGVEVADVKRLNGLSTDLQMFARKSLRIPSSAKHPPSEQFASHSSANSEQPRLGRHSFCDIVLPNKSEEPTKVSSAMSLMRGYYGLSTSKLEGEGTEMEVYRTDNGYQSEDEPFTPRDQVSNRPRAHAPTNLATEPKLA	ATGGTGTGCTCGAATTTCGGGTTTTGGGGCGATTGCGTGCTGCGATTCGGCTCCGGGCGGGGACCTGGAAGAGGAGCGGGGAGGTTTTCGGAAGATCTCATGGATCTGGATGGGGACGCATCGACCTCAGGAGGAGAAGGCTACATCGTGCACTATGTTTCGAAGCGGGACACTCTTGCGGGAATTGCCATCAAGTATGGTGTGGAGGTTGCCGATGTCAAGCGACTGAATGGCTTGTCAACAGATCTTCAAATGTTTGCACGAAAGAGCCTTCGCATCCCATCGTCGGCAAAGCATCCTCCATCAGAGCAGTTCGCATCACACAGCAGTGCGAACTCAGAGCAGCCTCGTCTCGGGAGACATTCGTTCTGCGACATCGTGCTTCCCAACAAGAGCGAG…
				1	SmLysMn3	e_gw1.43.502.1	YMVQRGESTFEIASLFDSSVSSVVELNGMQKGSSLAAGDVLEVP	MENAFAVMAILASVFWSTAVSKFYIESCSGEDKCKSLLGYRIVADTRISNVVAMFGVTTDEILGSNNYEVAIPEPDDVIIQAQELLRIPVSCACSNGIRRTDSIVYSVRQEGETLFSISNEVFGGMVTPLQIFQANSNDPGGDLSERGLNSSTEVAIGKRLLIPFPCACNAGNFKGIPAMFVSYMVQRGESTFEIASLFDSSVSSVVELNGMQKGSSLAAGDVLEVPIPGKAVDYGLMVPNGTYTITADRCVQCSCNYPRLDCTPAPSSSGFPCPAPRCAGSNLKIGEFTTKASLQGCQVTSCSYNGFHDSVIFTGYIKRSSLNIDL	ATGGAGAATGCCTTTGCAGTGATGGCGATTCTTGCGTCAGTCTTCTGGAGCACAGCGGTCTCCAAGTTCTACATCGAATCGTGCTCGGGCGAGGACAAGTGTAAATCGCTGCTGGGCTATCGAATTGTTGCCGACACGAGGATCTCAAACGTGGTGGCCATGTTTGGAGTCACCACCGATGAAATCCTGGGATCAAACAACTACGAGGTCGCGATTCCAGAGCCCGACGACGTGATCATCCAGGCCCAGGAGCTCCTCCGGATCCCAGTCTCGTGCGCTTGCTCCAATGGCATCCGGCGCACCGATTCCATCGTCTACTCTGTCCGCCAGGAAGGCGAGACGCTCTTCTCGATCTCCAATGAAGTCTTCGGAGGGATGGTCACTCCCTTGCAAATCTTC…
				1	SmLysMn4	fgenesh2_pg.C_scaffold_30000050	YVIKEQDILFDIAHSCGMDLAELEMANRDIDFENVYPGQLIRIP	MAIVEAPLIANATCGACGTNYTASIGETLESVAAYCKISLRDAADANPGINSTANLTGLPLRIPCRNSDPAHCGTCGASYVIKEQDILFDIAHSCGMDLAELEMANRDIDFENVYPGQLIRIPCEADNATIALTGCGACGIEYTATTNGEPLNQVARDCGTSIQELSLANPGLHLSSNSTMIQGQKLRIPCNSTASCGPCGNSYTILHESRRQVAAKCRVGFIDLQASNPSTDLDDLQPGQRLTIPCKQRTAPGIKCSGHLCDTTIVVKNSSSVFDVAKLCNVTPALVSYANGIPENGVIYPGQSLAIPCEDSPAPLRSCSICGSTVSPLVAVDLATVARVCGVSVKGIQEATNIKLADVAFGDVLSIPCHDEDVGCGPCGVAYKAVDGDTLPSIAVKC…	ATGGCGATCGTTGAGGCGCCGCTGATCGCCAACGCGACCTGTGGAGCTTGCGGCACGAACTACACCGCCAGCATTGGCGAGACGCTGGAATCGGTCGCGGCATATTGCAAGATCTCGCTACGCGACGCGGCCGACGCCAATCCGGGCATCAACTCCACCGCGAATCTCACGGGCCTGCCGCTACGAATTCCTTGCCGCAACAGTGATCCGGCGCACTGTGGCACCTGTGGGGCTTCCTACGTGATCAAGGAACAGGACATCCTCTTTGACATCGCCCACTCTTGCGGGATGGATCTCGCGGAGCTGGAGATGGCAAACCGGGACATCGATTTCGAGAACGTCTACCCTGGGCAGCTCATCCGCATCCCTTGCGAGGCAGACAACGCCACCATCGCCCTC…
				1	SmLysMn5	fgenesh2_pg.C_scaffold_52000067	HNVQEGETLTSIARQYSTSVQTIALANKIDDIDLLQTGRVLLVP	MQARVAHLGAGLAGASTAVDRGISRLPSLAISVPIGRRRENAGKISAVADKAGEATDRSVTHPVSFSICHNVQEGETLTSIARQYSTSVQTIALANKIDDIDLLQTGRVLLVPVQPRVFQKVAALVIQDTPSTSEEIISTVAQPRSPVPPWMVSGFPNFVSFTAPLLLLVPVVLLGFRKLLQEAQNRIKVEVSRTQAEKELWDVQRRPRLHRWQRILDGDRESEVAVPGDGQRLEGAESETEEQRKAREEEELRKSYAELEATYMQFLADSGLSRSGYWRGGMPSSSHHDG	ATGCAGGCTAGGGTTGCTCATCTCGGCGCTGGCTTGGCGGGCGCTAGCACCGCGGTTGACCGCGGGATCTCCAGGCTCCCTTCCCTGGCCATATCCGTGCCGATCGGGAGGCGCCGGGAGAATGCAGGGAAGATTTCGGCCGTGGCGGACAAGGCCGGAGAAGCAACCGATCGGAGCGTCACTCATCCTGTCTCGTTCTCCATTTGCCATAACGTTCAAGAGGGTGAAACGTTAACTTCCATAGCCCGCCAATACAGCACTTCTGTGCAAACTATCGCTCTAGCAAATAAGATTGACGACATTGATTTGCTACAAACTGGTCGCGTCTTGCTAGTGCCTGTCCAACCGAGAGTGTTCCAAAAGGTTGCTGCTTTGGTCATCCAGGACACACCATCGACC…
				1	SmLysMn6	estExt_fgenesh2_pg.C_680070	YVVKEGDTLAKISRTCGTGRWTELVDKNPGLASNPDLIYPTD	MAQQGGAGEMSPVQFRELDDEFMQKQAKVWLEALLEERYGGDRSLADLLADGDILFRVSKLFKDLIRSSSGGDAAFPRRPSSELPSNDAKGGRYLPYSHVDSFLKICKRIGLPDVDLFTPPDVVEKKDIRRVCFCIRALSKKARAQSLPVPDFDKVAHAGPMPPTDKVGGIREHLQQAAVASSSPDYKSPRTSQPIGKVLSSPSLAGSAFMETPPSIKQQESGTPVELQQQESGTPVKFEDETASSELQDEEDKQSTSVLSSQVDETEDDEGDNNPELVDEERCGDRAPPQVEDQQCCSVQAKEKEPPSSVQRNGSTGFVLPLVIGAVALVVSVLAVVAVKRPRKTRGYYVVKEGDTLAKISRTCGTGRWTELVDKNPGLASNPDLIYPTDRLKLA	ATGGCGCAGCAGGGAGGCGCTGGCGAAATGTCGCCAGTCCAGTTCCGGGAGCTGGACGACGAATTCATGCAGAAGCAAGCGAAGGTATGGCTAGAAGCTCTTTTGGAGGAACGATATGGTGGAGATCGGAGCTTGGCGGATTTGCTCGCCGATGGAGACATACTGTTTCGAGTTTCCAAGCTGTTCAAGGATCTTATACGAAGCAGCTCTGGAGGGGATGCCGCATTTCCAAGGCGGCCTTCCTCGGAGCTACCATCAAACGATGCAAAGGGTGGACGATATCTCCCATACTCTCACGTTGATTCATTCCTCAAGATTTGCAAGAGAATAGGCCTGCCCGATGTCGATCTCTTCACTCCCCCGGATGTTGTGGAGAAGAAGGATATCAGAAGGGTCTGC…
				1	SmLysMn7	fgenesh2_pg.C_scaffold_117000044	HYVSKLDTLAGIAIKYGVEVADVKRLNGLSTDLQMFARKSLRIP	MVCSNFGFWGDCVLRFGSGRGPGRGAGRFSEDLMDLDGDASTSGGEGYIVHYVSKLDTLAGIAIKYGVEVADVKRLNGLSTDLQMFARKSLRIPSSAKHPPSEQFASHSSANSEQPRLGRHSFCDIVLPNKSEEPTKVSSAMSLMRGYYGLSTSKLEGEGTEMEVYRTDNGYQSEDEPFTPRDQVSNRPRAHAPTNLATEPKLASFNSMVSMARDFVAHEVEKARERVAVRRRPKGEALAAEDHSAKQQLLGDRTNYAVRSSVPRPKASRLGLEVEVDCPAGRAVVFNSGGEAGNGKGLRSGKVVEELIFKLKKSPSAPNFQDEKPPPSSMLKNGSKGDLASWSQAQIQSSVTIPLLDSFTRRSKAALD	ATGGTGTGCTCGAATTTCGGGTTTTGGGGCGATTGCGTGCTGCGATTCGGCTCCGGGCGGGGACCTGGAAGAGGAGCGGGGAGGTTTTCGGAAGATCTCATGGATCTGGATGGGGACGCATCGACCTCAGGAGGAGAAGGGTACATCGTGCACTATGTTTCGAAGCTGGACACTCTTGCGGGAATTGCCATCAAGTATGGTGTGGAGGTTGCCGATGTCAAGCGACTGAATGGCTTGTCAACAGATCTTCAAATGTTTGCACGAAAGAGCCTTCGCATCCCATCGTCGGCAAAGCATCCTCCATCAGAGCAGTTCGCATCACACAGCAGTGCGAACTCAGAGCAGCCTCGTCTCGGGAGACATTCTTTCTGCGACATCGTGCTTCCCAACAAGAGCGAG…
81	124	223	F-box	1	VvLysMn1	GSVIVP00022802001	HRLVRGDSVASLAVKYSVQVMDIKRLNNMMSDHGIYSRERLLI	MNSHFSALTCQDVLRGIFERLPVADLARASCVCRVWNLVASDRGIQVRAFRAPWKLKDVVGIPSSGSFWRDDSLGKFAISHRLVRGDSVASLAVKYSVQVMDIKRLNNMMSDHGIYSRERLLIPVSKPDILINAICYIELDSYAKREVAVLYLEGGPDKKLNSLLNKVSSEQGRRRVIESLKRSMQIDDGTAQYYLSISNGDPRAAISEFSEDLRWERHAGLS	ATGAACTCGCACTTCTCGGCCCTCACCTGCCAGGACGTCCTCAGGGGCATTTTCGAGAGGCTTCCGGTTGCCGATCTAGCTCGGGCGAGTTGCGTGTGCCGAGTCTGGAACTTGGTGGCCTCGGACAGAGGGATCCAGGTTCGAGCTTTTAGGGCTCCGTGGAAATTGAAGGACGTGGTTGGAATTCCGAGCTCCGGAAGCTTCTGGAGAGATGATAGTCTTGGAAAATTTGCAATCTCTCATCGGTTGGTGCGCGGTGACTCTGTTGCTAGCCTTGCCGTGAAATACTCTGTTCAGGTTATGGACATAAAACGTTTAAACAACATGATGAGTGATCATGGCATATACTCGAGGGAGAGGTTACTGATCCCTGTAAGCAAACCAGATATTCTTATCAAT…
70	113	319		1	VvLysMn2	GSVIVP00030204001	HQVSKMDTLAGIAIKYGVEVADIKRMNGLVTDLQMFALRTLQI	MEREERRGSYYNYGDYDYENGNCGRYRVESVMVERDRDNQSPEMSSSWKILPVSSCPSSSSGLGVGSIEHQVSKMDTLAGIAIKYGVEVADIKRMNGLVTDLQMFALRTLQIPLPGRHPPSPCLLNSSETPQRNSDWTPTDSVHRNLFETFQSLRVKSSSQRPVSPAMSTLQGYYRLKPEDQRNAPKGFEMAVYRKESAHYLEDGPFSKQSSISNPLLSRVRKCRSLANGFMPENGEAADDMTILEAKEGDYRWNEKLIRRRQKSETDFSCSPEMPLKEDNRSGGGGGGFSAITGKGLALRTKAVNRTATDADASLMNPIPVGLGDSIVTDSFAGVRKSSSTSNLQDQDSAIFPSIWPTSMWNLKPDLQALSTAAITRPIFDGLPKPITGRKNKAALD	ATGGAAAGAGAGGAACGTCGTGGCAGTTATTATAATTATGGTGATTACGATTATGAGAATGGGAATTGCGGTCGCTACCGCGTGGAGAGTGTGATGGTGGAGCGCGACAGGGACAATCAGAGTCCGGAGATGTCTTCTTCTTGGAAGATTTTGCCGGTTTCGTCGTGTCCTTCGTCTTCGTCTGGTCTCGGTGTGGGTTCGATCGAGCATCAGGTTTCGAAGATGGATACGCTTGCTGGGATTGCGATCAAGTACGGTGTGGAGGTGGCTGACATTAAAAGGATGAATGGCCTGGTCACCGATCTTCAAATGTTTGCTCTCAGGACACTACAAATACCATTACCGGGAAGGCATCCTCCATCTCCCTGTTTGCTAAATAGTTCTGAGACTCCCCAACGG…
39	82	318		1	VvLysMn3	GSVIVP00037063001	HTVSKMDTLAGVAIKYGVEVADIKRMNGLATDLQMFALKSLQI	MKGERSGGGGGCLMSGGGGGRCAATNSNSHVNGVNYILHTVSKMDTLAGVAIKYGVEVADIKRMNGLATDLQMFALKSLQIPLPGRHPPSPVLSNASTSSGERSTEETPLHLSHSNVLESLQSLGLKTPQKKVSPAMSTLQNYYGLKSQDKNQNGGAEGMEMTPSSNQDHKSRNLANGFFAENGTVAADVPISEAGDGEGERSNENGGSSGFSAITGKGLALRPKSASRTALSADAESSWLNAIPVGLGDSIMPEGLTSVRKSSSTPSLQEHDQNNSSSSVWPTSWNLKPDLQALSARPIFDGLPKPITGRKNKAALD	ATGAAAGGAGAGAGATCTGGTGGTGGTGGTGGGTGCTTGATGAGTGGCGGTGGTGGTGGAAGGTGTGCTGCTACAAATTCAAATTCACATGTAAATGGTGTGAATTACATTCTACATACAGTATCCAAGATGGATACTCTTGCTGGTGTGGCCATCAAGTATGGTGTTGAGGTGGCTGATATCAAGAGGATGAATGGTTTGGCCACAGATCTTCAAATGTTTGCTTTGAAGTCATTGCAGATACCCTTGCCAGGCAGACATCCTCCGTCCCCGGTGTTGTCCAATGCTTCTACATCTTCAGGAGAAAGGAGCACCGAAGAAACACCACTGCATCTGAGCCACTCCAATGTCTTGGAATCACTCCAGTCCTTAGGGTTGAAAACACCCCAAAAGAAAGTT…
3	49	199		1	ZmLysMn2		YQIGPGDTYWIVSTTKLQNLTQYQAVERVNPTLVPTDLDVGTMVTF	MQYQIGPGDTYWIVSTTKLQNLTQYQAVERVNPTLVPTDLDVGTMVTFPVFCKCPAVTDNDTTLVTYVMQPKDTERHDAAAACACTEDERAAAAPLPVRVSRPGTVVEHDHGHGQIYSTRWSRRLKERVEYLCKMNVLVGEVDNPVTNGRIKGSQQFVVENYVDISRFQWRIHNSRLVQHNRPGDRVSDGGGNRPRASS	ATGCAGTACCAGATCGGCCCAGGGGACACCTACTGGATCGTCTCCACCACCAAGCTACAGAACCTCACGCAATACCAGGCCGTGGAGCGCGTGAACCCCACGCTGGTGCCCACCGACCTCGACGTTGGCACCATGGTCACGTTCCCCGTCTTCTGCAAGTGCCCGGCCGTCACCGACAACGACACAACGCTCGTCACCTACGTCATGCAGCCCAAGGACACTGAAAGACACGATGCGGCGGCCGCCTGTGCATGCACTGAGGATGAGCGCGCTGCTGCTGCTCCTCTGCCTGTGCGCGTTTCCCGCCCCGGCACGGTCGTAGAACACGACCACGGGCACGGCCAAATTTATTCAACTAGATGGAGCAGAAGGCTGAAGGAAAGAGTAGAGTATTTGTGT…
37	80	117		1	ZmLysMn3		HRVCRFDTLAGVAIKYGVEVADVKRANGLTTDLQMFAHKTLRV	MGVKQVLVRPRYGDEDVVDQSPPPPMSSSPCGRYVHHRVCRFDTLAGVAIKYGVEVADVKRANGLTTDLQMFAHKTLRVPLHGRHAPSPPSSSPSHAARFILSLSLSLPRTHDHHNS	ATGGGCGTCAAGCAGGTCCTCGTCCGCCCCCGCTACGGCGACGAGGATGTCGTCGACCAGTCGCCGCCGCCGCCCATGTCGTCCTCGCCCTGCGGCCGCTACGTCCACCACCGCGTCTGCAGGTTCGACACGCTCGCCGGCGTAGCCATCAAGTACGGCGTCGAGGTGGCGGACGTGAAGCGCGCCAACGGCCTCACCACCGACCTGCAGATGTTCGCGCACAAGACGCTGCGGGTCCCGCTCCACGGCAGGCACGCGCCGTCTCCTCCCTCCTCGTCCCCAAGCCACGCCGCCAGGTTCATCCTCTCTCTATCTCTCTCGCTTCCACGCACGCACGACCATCATAATTCATAA
89	133	213		1	ZmLysMn4		YSVQEEDTLSTIASLFSSRQQDILNLNPILRNADFIRTGWILFI	PIKRLSGSEDLLVGVACKCEAINDTMTAFFHDTQYEVEPGDTPDNVKSNNFSGLAMNVGDGRTLIAGTTIAVHLPCGCSSTAPEGVLSYSVQEEDTLSTIASLFSSRQQDILNLNPILRNADFIRTGWILFIPMGVAGSSKKGIGSMRIIIAASVSAAVLLFCVLAVILRRRRRSSQHNVEAPEIKMERAPSNTSIAALESRFFPTMRTNGLL	CCTATCAAGCGACTCTCTGGTTCAGAGGACCTGTTGGTGGGCGTGGCGTGCAAGTGCGAGGCTATCAACGACACCATGACGGCTTTTTTCCATGACACTCAGTATGAAGTGGAGCCGGGTGATACACCTGACAACGTCAAGAGCAACAACTTCAGCGGGCTTGCCATGAACGTTGGTGATGGTAGGACACTGATAGCTGGGACGACGATCGCGGTTCACCTCCCATGCGGGTGTTCGTCGACAGCACCAGAGGGAGTGCTGTCTTACTCTGTGCAGGAGGAAGATACCCTGAGTACTATTGCAAGCTTGTTCAGTTCAAGGCAACAGGATATCTTGAACTTGAATCCCATCCTGAGAAATGCTGATTTCATCAGAACAGGATGGATCTTGTTCATCCCG…
